# Supplementary material for: Long-term individualized monitoring of sympatric bat species reveals distinct species- and demographic differences in hibernation phenology
Source: BMC Ecol Evol. 2022 Jan 28;22:7. doi: 10.1186/s12862-022-01962-6 (PMC8796590; doi:10.1186/s12862-022-01962-6)
Supplement: Supplementary file 3 — Additional file 3. Raw data for: F. Meier, L. Grosche, C. Reusch, V. Runkel, J. van Schaik and G. Kerth. BMC Ecology and Evolution, 2022. Long-term individualized monitoring of sympatric bat species reveals distinct species- and demographic differences in hibernation phenology. [file 12862_2022_1962_MOESM3_ESM.csv]

Raw data for : F. Meier	L. Grosche	C. Reusch	V. Runkel	J. van Schaik and G. Kerth. BMC Ecology and Evolution	2022. Long-term individualized monitoring of sympatric bat species reveals distinct species- and demographic differences in hibernation phenology
Column descriptions
Record_ID	unique identifier for each record
Winter	year of record
Bat_ID	unique identifier of each bat
Sex,"f = female, m = male",,,,,,,,,
age class_at_winter period_start,"ad = adult, juv = young of year",,,,,,,,,
start_LHP	onset date of longest hibernation period (dd.mm.yy)
end_LHP	termination date of longest hibernation period (dd.mm.yy)
LHP	longest hibernation period in days
Species,"mn = Myotis nattereri, md = Myotis daubentonii",,,,,,,,,
startLHP_batyear	onset date denoted as days after Jul 1
endLHP_batyear	termination date denoted as days after Jul 1
Record_ID	Winter	Bat_ID	Sex	age class_at_winter period_start	start_LHP	end_LHP	LHP	Species	startLHP_batyear	endLHP_batyear
1	2011-2012	1	f	ad	28.11.11	04.03.12	97	mn	151	248
2	2012-2013	1	f	ad	29.11.12	29.01.13	61	mn	153	214
3	2013-2014	1	f	ad	03.12.13	09.03.14	96	mn	156	252
4	2010-2011	2	m	ad	21.11.10	20.01.11	60	mn	144	204
5	2011-2012	2	m	ad	04.12.11	28.02.12	86	mn	157	243
6	2012-2013	2	m	ad	06.12.12	04.03.13	88	mn	160	248
7	2013-2014	2	m	ad	10.12.13	09.03.14	89	mn	163	252
8	2010-2011	3	f	ad	19.12.10	06.01.11	18	mn	172	190
9	2010-2011	4	f	ad	16.11.10	13.03.11	117	mn	139	256
10	2011-2012	4	f	ad	21.11.11	19.03.12	119	mn	144	263
11	2012-2013	4	f	ad	15.11.12	13.03.13	118	mn	139	257
12	2013-2014	4	f	ad	25.11.13	09.03.14	104	mn	148	252
13	2010-2011	5	f	ad	29.11.10	25.02.11	88	mn	152	240
14	2011-2012	5	f	ad	11.11.11	24.02.12	105	mn	134	239
15	2010-2011	6	m	ad	20.11.10	15.01.11	56	mn	143	199
16	2010-2011	7	f	ad	28.11.10	08.03.11	100	mn	151	251
17	2011-2012	7	f	ad	05.12.11	16.02.12	73	mn	158	231
18	2012-2013	7	f	ad	04.12.12	02.03.13	88	mn	158	246
19	2013-2014	7	f	ad	03.12.13	17.02.14	76	mn	156	232
20	2014-2015	7	f	ad	01.12.14	24.02.15	85	mn	154	239
21	2010-2011	8	f	ad	27.11.10	09.03.11	102	mn	150	252
22	2011-2012	8	f	ad	13.11.11	16.02.12	95	mn	136	231
23	2012-2013	9	f	ad	26.11.12	24.03.13	118	mn	150	268
24	2011-2012	10	f	ad	14.11.11	29.02.12	107	mn	137	244
25	2012-2013	10	f	ad	15.11.12	04.03.13	109	mn	139	248
26	2014-2015	10	f	ad	28.11.14	16.02.15	80	mn	151	231
27	2011-2012	11	m	ad	15.11.11	04.03.12	110	mn	138	248
28	2013-2014	11	m	ad	17.11.13	07.03.14	110	mn	140	250
29	2014-2015	11	m	ad	19.11.14	22.03.15	123	mn	142	265
30	2015-2016	11	m	ad	18.11.15	21.02.16	95	mn	141	236
31	2016-2017	11	m	ad	10.11.16	09.03.17	119	mn	134	253
32	2010-2011	12	f	ad	15.01.11	21.03.11	65	mn	199	264
33	2011-2012	12	f	ad	29.11.11	15.03.12	107	mn	152	259
34	2012-2013	12	f	ad	14.12.12	17.03.13	93	mn	168	261
35	2011-2012	13	f	ad	20.11.11	27.02.12	99	mn	143	242
36	2012-2013	13	f	ad	26.11.12	04.03.13	98	mn	150	248
37	2013-2014	13	f	ad	30.12.13	30.01.14	31	mn	183	214
38	2014-2015	13	f	ad	01.12.14	25.03.15	114	mn	154	268
39	2010-2011	14	m	ad	18.01.11	08.03.11	49	mn	202	251
40	2011-2012	14	m	ad	05.12.11	23.02.12	80	mn	158	238
41	2012-2013	14	m	ad	30.12.12	05.03.13	65	mn	184	249
42	2013-2014	14	m	ad	23.12.13	14.03.14	81	mn	176	257
43	2010-2011	15	m	ad	24.11.10	20.01.11	57	mn	147	204
44	2011-2012	15	m	ad	30.12.11	23.02.12	55	mn	183	238
45	2012-2013	15	m	ad	05.01.13	02.03.13	56	mn	190	246
46	2010-2011	16	f	ad	29.11.10	25.02.11	88	mn	152	240
47	2011-2012	16	f	ad	23.11.11	16.02.12	85	mn	146	231
48	2012-2013	16	f	ad	27.11.12	25.02.13	90	mn	151	241
49	2013-2014	16	f	ad	29.11.13	22.02.14	85	mn	152	237
50	2014-2015	16	f	ad	30.11.14	28.02.15	90	mn	153	243
51	2015-2016	16	f	ad	05.12.15	07.02.16	64	mn	158	222
52	2016-2017	16	f	ad	26.11.16	19.02.17	85	mn	150	235
53	2010-2011	17	f	juv	03.01.11	01.02.11	29	mn	187	216
54	2010-2011	18	f	ad	23.11.10	06.02.11	75	mn	146	221
55	2011-2012	18	f	ad	23.11.11	23.02.12	92	mn	146	238
56	2010-2011	19	f	ad	23.01.11	13.03.11	49	mn	207	256
57	2011-2012	19	f	ad	28.11.11	16.02.12	80	mn	151	231
58	2012-2013	19	f	ad	04.12.12	27.02.13	85	mn	158	243
59	2014-2015	19	f	ad	06.12.14	09.03.15	93	mn	159	252
60	2010-2011	20	f	ad	29.11.10	26.02.11	89	mn	152	241
61	2011-2012	20	f	ad	13.11.11	09.03.12	117	mn	136	253
62	2012-2013	20	f	ad	24.11.12	28.02.13	96	mn	148	244
63	2013-2014	20	f	ad	11.12.13	09.03.14	88	mn	164	252
64	2014-2015	20	f	ad	28.11.14	17.03.15	109	mn	151	260
65	2015-2016	20	f	ad	23.12.15	20.02.16	59	mn	176	235
66	2016-2017	20	f	ad	25.11.16	09.03.17	104	mn	149	253
67	2010-2011	21	f	ad	04.10.10	08.03.11	155	mn	96	251
68	2011-2012	21	f	ad	27.12.11	16.02.12	51	mn	180	231
69	2012-2013	21	f	ad	17.11.12	04.03.13	107	mn	141	248
70	2013-2014	21	f	ad	20.11.13	19.02.14	91	mn	143	234
71	2014-2015	21	f	ad	20.11.14	06.02.15	78	mn	143	221
72	2010-2011	22	f	juv	07.11.10	18.01.11	72	mn	130	202
73	2011-2012	22	f	ad	22.11.11	09.03.12	108	mn	145	253
74	2012-2013	22	f	ad	16.11.12	04.03.13	108	mn	140	248
75	2013-2014	22	f	ad	29.11.13	27.02.14	90	mn	152	242
76	2011-2012	23	f	ad	11.01.12	15.03.12	64	mn	195	259
77	2012-2013	23	f	ad	23.11.12	31.03.13	128	mn	147	275
78	2013-2014	23	f	ad	30.11.13	09.03.14	99	mn	153	252
79	2014-2015	23	f	ad	21.10.14	10.01.15	81	mn	113	194
80	2012-2013	24	f	ad	20.11.12	04.03.13	104	mn	144	248
81	2013-2014	24	f	ad	18.11.13	15.02.14	89	mn	141	230
82	2014-2015	24	f	ad	04.11.14	06.03.15	122	mn	127	249
83	2011-2012	25	m	juv	03.12.11	09.03.12	97	mn	156	253
84	2010-2011	26	m	ad	10.10.10	12.03.11	153	mn	102	255
85	2011-2012	26	m	ad	02.01.12	05.03.12	63	mn	186	249
86	2011-2012	27	m	ad	13.11.11	13.03.12	121	mn	136	257
87	2012-2013	27	m	ad	23.11.12	15.03.13	112	mn	147	259
88	2011-2012	28	f	juv	23.11.11	05.03.12	103	mn	146	249
89	2012-2013	28	f	ad	24.11.12	04.03.13	100	mn	148	248
90	2013-2014	28	f	ad	25.11.13	06.03.14	101	mn	148	249
91	2014-2015	28	f	ad	26.11.14	07.03.15	101	mn	149	250
92	2016-2017	28	f	ad	24.11.16	08.03.17	104	mn	148	252
93	2010-2011	29	f	juv	01.12.10	08.03.11	97	mn	154	251
94	2011-2012	29	f	ad	27.11.11	15.03.12	109	mn	150	259
95	2012-2013	29	f	ad	26.11.12	26.03.13	120	mn	150	270
96	2013-2014	29	f	ad	02.12.13	15.03.14	103	mn	155	258
97	2014-2015	29	f	ad	03.12.14	06.03.15	93	mn	156	249
98	2010-2011	30	f	ad	06.10.10	23.01.11	109	mn	98	207
99	2011-2012	31	f	ad	22.09.11	09.03.12	169	mn	84	253
100	2012-2013	31	f	ad	25.11.12	10.03.13	105	mn	149	254
101	2011-2012	32	m	juv	18.12.11	22.02.12	66	mn	171	237
102	2012-2013	32	m	ad	07.01.13	07.04.13	90	mn	192	282
103	2013-2014	32	m	ad	16.12.13	12.03.14	86	mn	169	255
104	2014-2015	32	m	ad	24.12.14	17.03.15	83	mn	177	260
105	2015-2016	32	m	ad	22.01.16	24.03.16	62	mn	206	268
106	2016-2017	32	m	ad	09.01.17	07.04.17	88	mn	194	282
107	2011-2012	33	m	ad	05.12.11	17.02.12	74	mn	158	232
108	2012-2013	33	m	ad	19.12.12	18.02.13	61	mn	173	234
109	2013-2014	33	m	ad	27.12.13	10.02.14	45	mn	180	225
110	2014-2015	33	m	ad	25.12.14	17.02.15	54	mn	178	232
111	2015-2016	33	m	ad	26.12.15	07.02.16	43	mn	179	222
112	2016-2017	33	m	ad	26.12.16	21.02.17	57	mn	180	237
113	2010-2011	34	f	ad	29.11.10	26.02.11	89	mn	152	241
114	2011-2012	34	f	ad	20.11.11	28.02.12	100	mn	143	243
115	2012-2013	34	f	ad	22.11.12	04.03.13	102	mn	146	248
116	2014-2015	34	f	ad	30.11.14	08.03.15	98	mn	153	251
117	2016-2017	34	f	ad	18.11.16	20.02.17	94	mn	142	236
118	2011-2012	35	f	ad	06.12.11	28.02.12	84	mn	159	243
119	2012-2013	35	f	ad	30.11.12	09.03.13	99	mn	154	253
120	2010-2011	36	f	ad	17.11.10	08.03.11	111	mn	140	251
121	2011-2012	36	f	ad	13.11.11	05.03.12	113	mn	136	249
122	2012-2013	36	f	ad	09.11.12	05.03.13	116	mn	133	249
123	2013-2014	36	f	ad	19.11.13	14.03.14	115	mn	142	257
124	2014-2015	36	f	ad	24.11.14	19.03.15	115	mn	147	262
125	2011-2012	37	m	juv	28.11.11	20.02.12	84	mn	151	235
126	2012-2013	37	m	ad	28.11.12	01.02.13	65	mn	152	217
127	2010-2011	38	m	juv	12.12.10	04.02.11	54	mn	165	219
128	2011-2012	38	m	ad	07.01.12	22.02.12	46	mn	191	237
129	2012-2013	38	m	ad	09.01.13	15.02.13	37	mn	194	231
130	2013-2014	38	m	ad	05.01.14	26.02.14	52	mn	189	241
131	2014-2015	38	m	ad	15.01.15	09.03.15	53	mn	199	252
132	2011-2012	39	m	juv	30.10.11	20.02.12	113	mn	122	235
133	2011-2012	40	m	juv	23.12.11	09.03.12	77	mn	176	253
134	2012-2013	40	m	ad	09.01.13	04.03.13	54	mn	194	248
135	2013-2014	40	m	ad	23.01.14	06.03.14	42	mn	207	249
136	2015-2016	40	m	ad	16.01.16	21.03.16	65	mn	200	265
137	2016-2017	40	m	ad	17.01.17	20.02.17	34	mn	202	236
138	2011-2012	41	f	juv	25.11.11	22.02.12	89	mn	148	237
139	2012-2013	41	f	ad	01.12.12	04.03.13	93	mn	155	248
140	2013-2014	41	f	ad	01.12.13	06.03.14	95	mn	154	249
141	2015-2016	41	f	ad	26.11.15	06.03.16	101	mn	149	250
142	2011-2012	42	m	juv	20.01.12	10.03.12	50	mn	204	254
143	2012-2013	42	m	ad	24.11.12	04.03.13	100	mn	148	248
144	2013-2014	42	m	ad	05.12.13	15.03.14	100	mn	158	258
145	2014-2015	42	m	ad	20.12.14	16.03.15	86	mn	173	259
146	2015-2016	42	m	ad	18.12.15	21.02.16	65	mn	171	236
147	2016-2017	42	m	ad	19.12.16	22.03.17	93	mn	173	266
148	2011-2012	43	f	ad	28.11.11	15.03.12	108	mn	151	259
149	2012-2013	43	f	ad	04.12.12	28.03.13	114	mn	158	272
150	2010-2011	44	m	juv	26.10.10	13.03.11	138	mn	118	256
151	2010-2011	45	m	juv	29.11.10	08.03.11	99	mn	152	251
152	2011-2012	45	m	ad	04.12.11	23.02.12	81	mn	157	238
153	2012-2013	45	m	ad	26.12.12	05.02.13	41	mn	180	221
154	2013-2014	45	m	ad	18.12.13	07.03.14	79	mn	171	250
155	2014-2015	45	m	ad	13.01.15	26.02.15	44	mn	197	241
156	2015-2016	45	m	ad	26.12.15	01.02.16	37	mn	179	216
157	2016-2017	45	m	ad	18.12.16	16.02.17	60	mn	172	232
158	2010-2011	46	m	juv	24.11.10	05.02.11	73	mn	147	220
159	2011-2012	46	m	ad	04.12.11	14.02.12	72	mn	157	229
160	2012-2013	46	m	ad	28.11.12	05.03.13	97	mn	152	249
161	2010-2011	47	m	juv	16.01.11	09.03.11	52	mn	200	252
162	2011-2012	47	m	ad	10.01.12	13.02.12	34	mn	194	228
163	2012-2013	47	m	ad	28.12.12	29.01.13	32	mn	182	214
164	2013-2014	47	m	ad	29.12.13	15.02.14	48	mn	182	230
165	2015-2016	47	m	ad	09.01.16	06.02.16	28	mn	193	221
166	2016-2017	47	m	ad	25.12.16	14.02.17	51	mn	179	230
167	2010-2011	48	m	juv	09.11.10	25.01.11	77	mn	132	209
168	2011-2012	48	m	ad	02.12.11	11.01.12	40	mn	155	195
169	2012-2013	48	m	ad	17.12.12	31.01.13	45	mn	171	216
170	2013-2014	48	m	ad	13.12.13	08.02.14	57	mn	166	223
171	2014-2015	48	m	ad	24.12.14	13.02.15	51	mn	177	228
172	2015-2016	48	m	ad	23.12.15	27.01.16	35	mn	176	211
173	2016-2017	48	m	ad	19.12.16	04.02.17	47	mn	173	220
174	2011-2012	49	f	ad	14.11.11	06.03.12	113	mn	137	250
175	2012-2013	49	f	ad	15.11.12	28.02.13	105	mn	139	244
176	2013-2014	49	f	ad	25.11.13	26.02.14	93	mn	148	241
177	2014-2015	49	f	ad	26.11.14	05.03.15	99	mn	149	248
178	2015-2016	49	f	ad	24.11.15	08.03.16	105	mn	147	252
179	2011-2012	50	m	juv	29.10.11	05.03.12	128	mn	121	249
180	2011-2012	51	f	ad	31.12.11	11.03.12	71	mn	184	255
181	2012-2013	51	f	ad	19.11.12	05.03.13	106	mn	143	249
182	2013-2014	51	f	ad	24.12.13	24.02.14	62	mn	177	239
183	2010-2011	52	f	ad	20.01.11	26.02.11	37	mn	204	241
184	2011-2012	52	f	ad	09.12.11	17.02.12	70	mn	162	232
185	2012-2013	52	f	ad	05.12.12	02.03.13	87	mn	159	246
186	2013-2014	52	f	ad	15.12.13	21.02.14	68	mn	168	236
187	2014-2015	52	f	ad	03.12.14	28.02.15	87	mn	156	243
188	2015-2016	52	f	ad	13.12.15	04.03.16	82	mn	166	248
189	2010-2011	53	m	ad	06.10.10	06.03.11	151	mn	98	249
190	2011-2012	53	m	ad	10.12.11	02.03.12	83	mn	163	246
191	2012-2013	53	m	ad	26.12.12	03.03.13	67	mn	180	247
192	2013-2014	53	m	ad	15.12.13	28.02.14	75	mn	168	243
193	2014-2015	53	m	ad	01.01.15	26.02.15	56	mn	185	241
194	2011-2012	54	m	juv	04.12.11	13.03.12	100	mn	157	257
195	2012-2013	54	m	ad	06.12.12	25.02.13	81	mn	160	241
196	2013-2014	54	m	ad	10.12.13	25.02.14	77	mn	163	240
197	2011-2012	55	f	ad	22.11.11	16.02.12	86	mn	145	231
198	2012-2013	55	f	ad	23.11.12	06.03.13	103	mn	147	250
199	2011-2012	56	m	ad	03.12.11	23.02.12	82	mn	156	238
200	2012-2013	56	m	ad	26.12.12	02.03.13	66	mn	180	246
201	2013-2014	56	m	ad	20.12.13	15.02.14	57	mn	173	230
202	2014-2015	56	m	ad	25.12.14	26.02.15	63	mn	178	241
203	2012-2013	57	m	ad	09.01.13	04.03.13	54	mn	194	248
204	2010-2011	58	m	juv	12.12.10	06.02.11	56	mn	165	221
205	2011-2012	58	m	ad	25.11.11	15.02.12	82	mn	148	230
206	2012-2013	58	m	ad	22.11.12	15.02.13	85	mn	146	231
207	2013-2014	58	m	ad	10.12.13	07.02.14	59	mn	163	222
208	2014-2015	58	m	ad	12.12.14	28.01.15	47	mn	165	212
209	2015-2016	58	m	ad	25.12.15	25.01.16	31	mn	178	209
210	2016-2017	58	m	ad	17.12.16	14.02.17	59	mn	171	230
211	2011-2012	59	f	juv	08.01.12	22.02.12	45	mn	192	237
212	2012-2013	59	f	ad	23.11.12	31.01.13	69	mn	147	216
213	2013-2014	59	f	ad	02.12.13	20.02.14	80	mn	155	235
214	2014-2015	59	f	ad	12.12.14	17.03.15	95	mn	165	260
215	2010-2011	60	f	ad	05.12.10	17.03.11	102	mn	158	260
216	2011-2012	60	f	ad	22.11.11	14.03.12	113	mn	145	258
217	2012-2013	60	f	ad	22.11.12	27.02.13	97	mn	146	243
218	2014-2015	60	f	ad	17.11.14	13.02.15	88	mn	140	228
219	2015-2016	60	f	ad	16.12.15	04.03.16	79	mn	169	248
220	2016-2017	60	f	ad	07.12.16	09.03.17	92	mn	161	253
221	2011-2012	61	f	ad	13.11.11	29.02.12	108	mn	136	244
222	2012-2013	61	f	ad	18.11.12	04.03.13	106	mn	142	248
223	2013-2014	61	f	ad	23.11.13	04.03.14	101	mn	146	247
224	2014-2015	61	f	ad	02.12.14	09.03.15	97	mn	155	252
225	2015-2016	61	f	ad	09.12.15	06.03.16	88	mn	162	250
226	2012-2013	62	m	ad	31.12.12	28.03.13	87	mn	185	272
227	2013-2014	62	m	ad	28.01.14	09.03.14	40	mn	212	252
228	2014-2015	62	m	ad	14.12.14	25.03.15	101	mn	167	268
229	2015-2016	62	m	ad	18.12.15	18.03.16	91	mn	171	262
230	2016-2017	62	m	ad	28.12.16	13.03.17	75	mn	182	257
231	2011-2012	63	f	ad	12.12.11	07.03.12	86	mn	165	251
232	2012-2013	63	f	ad	18.12.12	17.03.13	89	mn	172	261
233	2010-2011	64	f	ad	15.01.11	20.02.11	36	mn	199	235
234	2011-2012	64	f	ad	23.11.11	21.02.12	90	mn	146	236
235	2012-2013	64	f	ad	30.11.12	05.03.13	95	mn	154	249
236	2013-2014	64	f	ad	27.11.13	22.02.14	87	mn	150	237
237	2014-2015	64	f	ad	02.12.14	13.03.15	101	mn	155	256
238	2015-2016	64	f	ad	27.11.15	30.01.16	64	mn	150	214
239	2016-2017	64	f	ad	26.11.16	16.02.17	82	mn	150	232
240	2011-2012	65	f	ad	02.12.11	27.01.12	56	mn	155	211
241	2012-2013	65	f	ad	02.12.12	09.02.13	69	mn	156	225
242	2013-2014	65	f	ad	14.12.13	22.02.14	70	mn	167	237
243	2014-2015	65	f	ad	29.11.14	26.02.15	89	mn	152	241
244	2015-2016	65	f	ad	20.12.15	17.02.16	59	mn	173	232
245	2016-2017	65	f	ad	26.11.16	21.02.17	87	mn	150	237
246	2010-2011	66	f	ad	16.01.11	10.03.11	53	mn	200	253
247	2011-2012	66	f	ad	24.11.11	10.03.12	107	mn	147	254
248	2012-2013	66	f	ad	22.11.12	06.03.13	104	mn	146	250
249	2014-2015	66	f	ad	22.12.14	26.02.15	66	mn	175	241
250	2015-2016	66	f	ad	28.11.15	01.02.16	65	mn	151	216
251	2016-2017	66	f	ad	12.11.16	08.01.17	57	mn	136	193
252	2010-2011	67	m	juv	27.11.10	08.03.11	101	mn	150	251
253	2011-2012	68	f	ad	13.11.11	18.02.12	97	mn	136	233
254	2012-2013	68	f	ad	08.09.12	16.03.13	189	mn	71	260
255	2013-2014	68	f	ad	17.11.13	08.03.14	111	mn	140	251
256	2014-2015	68	f	ad	20.11.14	08.03.15	108	mn	143	251
257	2015-2016	68	f	ad	10.09.15	22.02.16	165	mn	72	237
258	2010-2011	69	f	juv	17.10.10	23.01.11	98	mn	109	207
259	2011-2012	69	f	ad	25.11.11	06.03.12	102	mn	148	250
260	2012-2013	69	f	ad	28.11.12	02.03.13	94	mn	152	246
261	2011-2012	70	f	ad	02.10.11	04.03.12	154	mn	94	248
262	2012-2013	70	f	ad	13.09.12	30.03.13	198	mn	76	274
263	2013-2014	70	f	ad	05.10.13	02.03.14	148	mn	97	245
264	2014-2015	70	f	ad	27.09.14	20.03.15	174	mn	89	263
265	2016-2017	70	f	ad	30.11.16	16.02.17	78	mn	154	232
266	2011-2012	71	m	ad	09.12.11	26.02.12	79	mn	162	241
267	2012-2013	71	m	ad	04.01.13	26.02.13	53	mn	189	242
268	2013-2014	71	m	ad	28.12.13	20.02.14	54	mn	181	235
269	2014-2015	71	m	ad	14.01.15	09.03.15	54	mn	198	252
270	2015-2016	71	m	ad	28.01.16	21.03.16	53	mn	212	265
271	2016-2017	71	m	ad	13.01.17	11.03.17	57	mn	198	255
272	2010-2011	72	f	ad	04.12.10	08.03.11	94	mn	157	251
273	2011-2012	72	f	ad	07.11.11	23.02.12	108	mn	130	238
274	2012-2013	72	f	ad	19.12.12	04.03.13	75	mn	173	248
275	2013-2014	72	f	ad	17.11.13	02.03.14	105	mn	140	245
276	2014-2015	72	f	ad	20.11.14	24.02.15	96	mn	143	239
277	2011-2012	73	f	ad	17.11.11	29.02.12	104	mn	140	244
278	2011-2012	74	m	juv	02.12.11	23.02.12	83	mn	155	238
279	2012-2013	74	m	ad	02.12.12	04.03.13	92	mn	156	248
280	2013-2014	74	m	ad	25.12.13	24.02.14	61	mn	178	239
281	2014-2015	74	m	ad	25.12.14	20.03.15	85	mn	178	263
282	2011-2012	75	f	ad	02.10.11	09.03.12	159	mn	94	253
283	2012-2013	75	f	ad	27.11.12	04.03.13	97	mn	151	248
284	2013-2014	75	f	ad	15.12.13	14.03.14	89	mn	168	257
285	2014-2015	75	f	ad	28.11.14	20.03.15	112	mn	151	263
286	2015-2016	75	f	ad	12.12.15	11.03.16	90	mn	165	255
287	2016-2017	75	f	ad	01.12.16	14.03.17	103	mn	155	258
288	2010-2011	76	f	ad	26.11.10	09.03.11	103	mn	149	252
289	2011-2012	76	f	ad	12.11.11	15.03.12	124	mn	135	259
290	2012-2013	76	f	ad	14.11.12	20.02.13	98	mn	138	236
291	2013-2014	76	f	ad	30.11.13	04.03.14	94	mn	153	247
292	2014-2015	76	f	ad	25.11.14	17.03.15	112	mn	148	260
293	2015-2016	76	f	ad	20.11.15	06.03.16	107	mn	143	250
294	2016-2017	76	f	ad	23.11.16	12.03.17	109	mn	147	256
295	2010-2011	77	m	ad	10.12.10	06.02.11	58	mn	163	221
296	2011-2012	77	m	ad	26.12.11	16.03.12	81	mn	179	260
297	2012-2013	77	m	ad	08.01.13	04.03.13	55	mn	193	248
298	2013-2014	77	m	ad	05.01.14	16.03.14	70	mn	189	259
299	2014-2015	77	m	ad	17.01.15	26.03.15	68	mn	201	269
300	2016-2017	77	m	ad	23.12.16	16.03.17	83	mn	177	260
301	2011-2012	78	m	juv	06.12.11	11.03.12	96	mn	159	255
302	2012-2013	78	m	ad	20.12.12	04.03.13	74	mn	174	248
303	2013-2014	78	m	ad	26.12.13	02.03.14	66	mn	179	245
304	2014-2015	78	m	ad	19.12.14	28.02.15	71	mn	172	243
305	2015-2016	78	m	ad	23.12.15	21.02.16	60	mn	176	236
306	2016-2017	78	m	ad	21.12.16	14.03.17	83	mn	175	258
307	2011-2012	79	f	ad	28.11.11	29.02.12	93	mn	151	244
308	2011-2012	80	m	ad	26.12.11	04.03.12	69	mn	179	248
309	2012-2013	80	m	ad	24.12.12	29.01.13	36	mn	178	214
310	2013-2014	80	m	ad	02.01.14	25.02.14	54	mn	186	240
311	2014-2015	80	m	ad	29.12.14	15.03.15	76	mn	182	258
312	2015-2016	80	m	ad	22.12.15	17.03.16	86	mn	175	261
313	2016-2017	80	m	ad	26.12.16	14.03.17	78	mn	180	258
314	2010-2011	81	f	ad	18.01.11	08.03.11	49	mn	202	251
315	2011-2012	81	f	ad	29.11.11	07.03.12	99	mn	152	251
316	2012-2013	81	f	ad	02.01.13	12.02.13	41	mn	187	228
317	2011-2012	82	m	ad	28.11.11	04.03.12	97	mn	151	248
318	2012-2013	82	m	ad	01.12.12	04.03.13	93	mn	155	248
319	2013-2014	82	m	ad	23.11.13	17.01.14	55	mn	146	201
320	2011-2012	83	m	juv	24.12.11	16.02.12	54	mn	177	231
321	2011-2012	84	m	juv	28.11.11	05.03.12	98	mn	151	249
322	2010-2011	85	m	ad	09.10.10	26.01.11	109	mn	101	210
323	2011-2012	85	m	ad	10.12.11	23.02.12	75	mn	163	238
324	2012-2013	85	m	ad	20.12.12	28.02.13	70	mn	174	244
325	2010-2011	86	m	ad	18.01.11	07.03.11	48	mn	202	250
326	2011-2012	86	m	ad	05.12.11	18.02.12	75	mn	158	233
327	2012-2013	86	m	ad	27.12.12	30.01.13	34	mn	181	215
328	2011-2012	87	m	juv	29.11.11	09.03.12	101	mn	152	253
329	2012-2013	87	m	ad	29.11.12	16.03.13	107	mn	153	260
330	2013-2014	87	m	ad	03.12.13	25.02.14	84	mn	156	240
331	2014-2015	87	m	ad	20.12.14	13.02.15	55	mn	173	228
332	2015-2016	87	m	ad	20.12.15	06.03.16	77	mn	173	250
333	2016-2017	87	m	ad	16.12.16	14.03.17	88	mn	170	258
334	2011-2012	88	m	ad	04.10.11	19.03.12	167	mn	96	263
335	2012-2013	88	m	ad	26.09.12	02.04.13	188	mn	89	277
336	2011-2012	89	m	juv	01.12.11	03.03.12	93	mn	154	247
337	2012-2013	89	m	ad	23.11.12	25.01.13	63	mn	147	210
338	2013-2014	89	m	ad	11.12.13	20.02.14	71	mn	164	235
339	2014-2015	89	m	ad	21.12.14	20.03.15	89	mn	174	263
340	2015-2016	89	m	ad	23.12.15	21.03.16	89	mn	176	265
341	2016-2017	89	m	ad	20.12.16	14.03.17	84	mn	174	258
342	2011-2012	90	m	juv	30.11.11	21.03.12	112	mn	153	265
343	2012-2013	90	m	ad	30.11.12	30.03.13	120	mn	154	274
344	2011-2012	91	f	ad	25.11.11	23.02.12	90	mn	148	238
345	2012-2013	91	f	ad	16.11.12	15.03.13	119	mn	140	259
346	2013-2014	91	f	ad	17.11.13	18.03.14	121	mn	140	261
347	2014-2015	91	f	ad	25.11.14	18.03.15	113	mn	148	261
348	2015-2016	91	f	ad	25.11.15	12.03.16	108	mn	148	256
349	2016-2017	91	f	ad	07.11.16	18.03.17	131	mn	131	262
350	2010-2011	92	f	juv	29.10.10	15.01.11	78	mn	121	199
351	2011-2012	93	m	juv	28.11.11	03.03.12	96	mn	151	247
352	2012-2013	93	m	ad	22.11.12	23.02.13	93	mn	146	239
353	2013-2014	93	m	ad	20.11.13	20.02.14	92	mn	143	235
354	2014-2015	93	m	ad	06.12.14	06.03.15	90	mn	159	249
355	2015-2016	93	m	ad	10.12.15	01.02.16	53	mn	163	216
356	2016-2017	93	m	ad	11.12.16	02.02.17	53	mn	165	218
357	2013-2014	94	f	ad	28.12.13	05.03.14	67	mn	181	248
358	2014-2015	94	f	ad	03.01.15	28.03.15	84	mn	187	271
359	2011-2012	95	m	ad	04.12.11	16.02.12	74	mn	157	231
360	2012-2013	95	m	ad	10.12.12	02.03.13	82	mn	164	246
361	2013-2014	95	m	ad	10.12.13	07.03.14	87	mn	163	250
362	2014-2015	95	m	ad	19.12.14	09.03.15	80	mn	172	252
363	2015-2016	95	m	ad	23.12.15	06.03.16	74	mn	176	250
364	2016-2017	95	m	ad	16.12.16	21.02.17	67	mn	170	237
365	2012-2013	96	f	ad	31.12.12	11.03.13	70	mn	185	255
366	2011-2012	97	m	juv	28.11.11	23.03.12	116	mn	151	267
367	2012-2013	97	m	ad	05.12.12	11.03.13	96	mn	159	255
368	2013-2014	97	m	ad	25.12.13	11.03.14	76	mn	178	254
369	2010-2011	98	m	juv	10.12.10	02.02.11	54	mn	163	217
370	2011-2012	98	m	ad	22.11.11	16.02.12	86	mn	145	231
371	2012-2013	98	m	ad	28.11.12	18.02.13	82	mn	152	234
372	2010-2011	99	m	juv	29.10.10	18.01.11	81	mn	121	202
373	2011-2012	99	m	ad	01.12.11	17.02.12	78	mn	154	232
374	2012-2013	99	m	ad	19.12.12	04.02.13	47	mn	173	220
375	2013-2014	99	m	ad	01.01.14	02.02.14	32	mn	185	217
376	2014-2015	99	m	ad	19.12.14	25.02.15	68	mn	172	240
377	2015-2016	99	m	ad	30.12.15	20.02.16	52	mn	183	235
378	2011-2012	100	f	ad	14.11.11	10.03.12	117	mn	137	254
379	2010-2011	101	f	ad	28.11.10	31.03.11	123	mn	151	274
380	2011-2012	101	f	ad	21.11.11	17.03.12	117	mn	144	261
381	2012-2013	101	f	ad	15.11.12	29.03.13	134	mn	139	273
382	2013-2014	101	f	ad	29.11.13	22.03.14	113	mn	152	265
383	2014-2015	101	f	ad	30.11.14	06.04.15	127	mn	153	280
384	2015-2016	101	f	ad	02.12.15	20.03.16	109	mn	155	264
385	2011-2012	102	m	juv	02.12.11	18.02.12	78	mn	155	233
386	2013-2014	102	m	ad	28.12.13	21.02.14	55	mn	181	236
387	2014-2015	102	m	ad	25.12.14	06.03.15	71	mn	178	249
388	2015-2016	102	m	ad	02.01.16	19.03.16	77	mn	186	263
389	2016-2017	102	m	ad	16.12.16	15.02.17	61	mn	170	231
390	2011-2012	103	f	ad	28.11.11	11.03.12	104	mn	151	255
391	2012-2013	103	f	ad	30.11.12	04.03.13	94	mn	154	248
392	2013-2014	103	f	ad	03.12.13	03.03.14	90	mn	156	246
393	2014-2015	103	f	ad	02.12.14	16.03.15	104	mn	155	259
394	2010-2011	104	f	juv	14.11.10	05.02.11	83	mn	137	220
395	2011-2012	104	f	ad	16.11.11	04.03.12	109	mn	139	248
396	2012-2013	104	f	ad	19.11.12	22.03.13	123	mn	143	266
397	2013-2014	104	f	ad	15.11.13	06.03.14	111	mn	138	249
398	2014-2015	104	f	ad	24.11.14	17.03.15	113	mn	147	260
399	2015-2016	104	f	ad	22.11.15	21.03.16	120	mn	145	265
400	2010-2011	105	m	ad	07.11.10	16.01.11	70	mn	130	200
401	2011-2012	105	m	ad	03.12.11	03.03.12	91	mn	156	247
402	2012-2013	105	m	ad	06.12.12	04.03.13	88	mn	160	248
403	2011-2012	106	m	juv	02.12.11	27.02.12	87	mn	155	242
404	2012-2013	106	m	ad	30.12.12	19.02.13	51	mn	184	235
405	2014-2015	106	m	ad	29.01.15	09.03.15	39	mn	213	252
406	2010-2011	107	f	ad	25.11.10	22.03.11	117	mn	148	265
407	2011-2012	107	f	ad	21.11.11	23.03.12	123	mn	144	267
408	2012-2013	107	f	ad	17.11.12	05.04.13	139	mn	141	280
409	2013-2014	107	f	ad	02.12.13	16.03.14	104	mn	155	259
410	2014-2015	107	f	ad	24.10.14	20.03.15	147	mn	116	263
411	2015-2016	107	f	ad	25.11.15	24.03.16	120	mn	148	268
412	2016-2017	107	f	ad	25.11.16	14.03.17	109	mn	149	258
413	2010-2011	108	m	juv	07.12.10	11.03.11	94	mn	160	254
414	2010-2011	109	f	juv	30.10.10	20.01.11	82	mn	122	204
415	2011-2012	109	f	ad	28.11.11	17.02.12	81	mn	151	232
416	2012-2013	109	f	ad	23.11.12	24.03.13	121	mn	147	268
417	2013-2014	109	f	ad	06.12.13	08.03.14	92	mn	159	251
418	2014-2015	109	f	ad	21.11.14	07.03.15	106	mn	144	250
419	2015-2016	109	f	ad	04.12.15	09.03.16	96	mn	157	253
420	2016-2017	109	f	ad	24.11.16	23.02.17	91	mn	148	239
421	2011-2012	110	f	ad	10.12.11	23.02.12	75	mn	163	238
422	2012-2013	110	f	ad	04.12.12	16.03.13	102	mn	158	260
423	2014-2015	110	f	ad	25.11.14	09.03.15	104	mn	148	252
424	2015-2016	110	f	ad	20.11.15	24.03.16	125	mn	143	268
425	2016-2017	110	f	ad	30.11.16	14.03.17	104	mn	154	258
426	2010-2011	111	f	juv	07.11.10	18.01.11	72	mn	130	202
427	2011-2012	111	f	ad	28.11.11	29.02.12	93	mn	151	244
428	2012-2013	111	f	ad	01.12.12	04.03.13	93	mn	155	248
429	2011-2012	112	f	ad	20.11.11	05.03.12	106	mn	143	249
430	2011-2012	113	f	juv	29.11.11	17.02.12	80	mn	152	232
431	2012-2013	113	f	ad	26.11.12	31.03.13	125	mn	150	275
432	2013-2014	113	f	ad	01.12.13	09.03.14	98	mn	154	252
433	2010-2011	114	f	ad	18.01.11	09.03.11	50	mn	202	252
434	2010-2011	115	f	ad	25.11.10	10.02.11	77	mn	148	225
435	2011-2012	115	f	ad	25.11.11	16.02.12	83	mn	148	231
436	2012-2013	115	f	ad	21.11.12	14.02.13	85	mn	145	230
437	2013-2014	115	f	ad	26.11.13	01.03.14	95	mn	149	244
438	2014-2015	115	f	ad	28.11.14	28.02.15	92	mn	151	243
439	2015-2016	115	f	ad	09.12.15	01.03.16	83	mn	162	245
440	2011-2012	116	m	juv	29.11.11	20.03.12	112	mn	152	264
441	2012-2013	116	m	ad	19.12.12	24.03.13	95	mn	173	268
442	2013-2014	116	m	ad	17.12.13	13.03.14	86	mn	170	256
443	2014-2015	116	m	ad	31.12.14	06.03.15	65	mn	184	249
444	2015-2016	116	m	ad	30.12.15	21.03.16	82	mn	183	265
445	2016-2017	116	m	ad	23.12.16	16.03.17	83	mn	177	260
446	2010-2011	117	m	juv	18.01.11	08.03.11	49	mn	202	251
447	2011-2012	117	m	ad	02.12.11	19.02.12	79	mn	155	234
448	2012-2013	117	m	ad	05.12.12	29.01.13	55	mn	159	214
449	2013-2014	117	m	ad	14.12.13	07.02.14	55	mn	167	222
450	2014-2015	117	m	ad	20.12.14	05.03.15	75	mn	173	248
451	2015-2016	117	m	ad	24.12.15	24.02.16	62	mn	177	239
452	2011-2012	118	f	ad	28.11.11	04.03.12	97	mn	151	248
453	2012-2013	118	f	ad	08.01.13	10.03.13	61	mn	193	254
454	2010-2011	119	f	ad	30.10.10	18.01.11	80	mn	122	202
455	2011-2012	119	f	ad	02.10.11	03.04.12	184	mn	94	278
456	2012-2013	119	f	ad	20.11.12	01.04.13	132	mn	144	276
457	2013-2014	119	f	ad	15.12.13	29.03.14	104	mn	168	272
458	2014-2015	119	f	ad	29.11.14	30.03.15	121	mn	152	273
459	2015-2016	119	f	ad	15.12.15	21.03.16	97	mn	168	265
460	2016-2017	119	f	ad	06.11.16	21.03.17	135	mn	130	265
461	2011-2012	120	m	ad	04.12.11	09.02.12	67	mn	157	224
462	2012-2013	120	m	ad	20.12.12	06.03.13	76	mn	174	250
463	2011-2012	121	f	ad	24.11.11	24.02.12	92	mn	147	239
464	2012-2013	121	f	ad	15.11.12	28.02.13	105	mn	139	244
465	2013-2014	121	f	ad	29.11.13	26.02.14	89	mn	152	241
466	2014-2015	121	f	ad	22.11.14	07.03.15	105	mn	145	250
467	2015-2016	121	f	ad	25.12.15	21.02.16	58	mn	178	236
468	2011-2012	122	f	ad	23.11.11	20.03.12	118	mn	146	264
469	2012-2013	122	f	ad	24.11.12	09.04.13	136	mn	148	284
470	2013-2014	122	f	ad	02.12.13	18.03.14	106	mn	155	261
471	2014-2015	122	f	ad	24.11.14	09.03.15	105	mn	147	252
472	2015-2016	122	f	ad	09.12.15	24.03.16	106	mn	162	268
473	2016-2017	122	f	ad	28.11.16	16.03.17	108	mn	152	260
474	2010-2011	123	m	juv	16.01.11	15.03.11	58	mn	200	258
475	2010-2011	124	f	ad	16.01.11	13.02.11	28	mn	200	228
476	2011-2012	124	f	ad	23.11.11	03.02.12	72	mn	146	218
477	2012-2013	124	f	ad	04.12.12	29.01.13	56	mn	158	214
478	2015-2016	124	f	ad	18.12.15	28.01.16	41	mn	171	212
479	2010-2011	125	f	ad	05.12.10	23.02.11	80	mn	158	238
480	2010-2011	126	f	juv	28.11.10	12.03.11	104	mn	151	255
481	2011-2012	127	m	juv	05.12.11	29.02.12	86	mn	158	244
482	2011-2012	128	m	juv	02.12.11	21.02.12	81	mn	155	236
483	2011-2012	129	m	juv	28.11.11	23.02.12	87	mn	151	238
484	2012-2013	129	m	ad	26.11.12	30.01.13	65	mn	150	215
485	2010-2011	130	f	ad	04.12.10	09.03.11	95	mn	157	252
486	2011-2012	130	f	ad	15.11.11	21.02.12	98	mn	138	236
487	2012-2013	130	f	ad	16.11.12	04.03.13	108	mn	140	248
488	2013-2014	130	f	ad	25.11.13	04.03.14	99	mn	148	247
489	2011-2012	131	m	juv	04.12.11	29.02.12	87	mn	157	244
490	2012-2013	131	m	ad	03.12.12	04.03.13	91	mn	157	248
491	2013-2014	131	m	ad	29.12.13	01.03.14	62	mn	182	244
492	2014-2015	131	m	ad	25.12.14	17.03.15	82	mn	178	260
493	2015-2016	131	m	ad	05.01.16	20.02.16	46	mn	189	235
494	2016-2017	131	m	ad	20.12.16	16.02.17	58	mn	174	232
495	2010-2011	132	f	ad	24.01.11	12.03.11	47	mn	208	255
496	2011-2012	132	f	ad	14.11.11	15.03.12	122	mn	137	259
497	2012-2013	132	f	ad	21.11.12	31.03.13	130	mn	145	275
498	2013-2014	132	f	ad	10.12.13	08.03.14	88	mn	163	251
499	2014-2015	132	f	ad	28.11.14	10.03.15	102	mn	151	253
500	2015-2016	132	f	ad	27.11.15	20.03.16	114	mn	150	264
501	2011-2012	133	f	juv	23.11.11	05.03.12	103	mn	146	249
502	2012-2013	133	f	ad	14.11.12	05.03.13	111	mn	138	249
503	2013-2014	133	f	ad	15.11.13	28.02.14	105	mn	138	243
504	2014-2015	133	f	ad	28.11.14	09.03.15	101	mn	151	252
505	2015-2016	133	f	ad	28.11.15	14.03.16	107	mn	151	258
506	2016-2017	133	f	ad	29.11.16	15.02.17	78	mn	153	231
507	2010-2011	134	f	ad	18.01.11	05.02.11	18	mn	202	220
508	2011-2012	134	f	ad	24.11.11	28.02.12	96	mn	147	243
509	2012-2013	134	f	ad	28.11.12	04.03.13	96	mn	152	248
510	2011-2012	135	m	juv	01.12.11	10.03.12	100	mn	154	254
511	2013-2014	135	m	ad	20.12.13	08.03.14	78	mn	173	251
512	2011-2012	136	m	ad	03.01.12	23.02.12	51	mn	187	238
513	2012-2013	136	m	ad	28.12.12	02.03.13	64	mn	182	246
514	2013-2014	136	m	ad	29.12.13	09.03.14	70	mn	182	252
515	2014-2015	136	m	ad	14.01.15	26.02.15	43	mn	198	241
516	2010-2011	137	m	juv	10.12.10	14.01.11	35	mn	163	198
517	2011-2012	137	m	ad	01.12.11	09.03.12	99	mn	154	253
518	2010-2011	138	f	ad	16.11.10	22.03.11	126	mn	139	265
519	2011-2012	138	f	ad	04.11.11	16.03.12	133	mn	127	260
520	2012-2013	138	f	ad	08.11.12	28.03.13	140	mn	132	272
521	2013-2014	138	f	ad	21.11.13	17.03.14	116	mn	144	260
522	2014-2015	138	f	ad	19.11.14	13.03.15	114	mn	142	256
523	2015-2016	138	f	ad	20.11.15	21.03.16	122	mn	143	265
524	2016-2017	138	f	ad	10.11.16	14.03.17	124	mn	134	258
525	2011-2012	139	f	juv	04.12.11	23.01.12	50	mn	157	207
526	2010-2011	140	f	juv	27.11.10	10.03.11	103	mn	150	253
527	2011-2012	140	f	ad	28.11.11	09.03.12	102	mn	151	253
528	2012-2013	140	f	ad	20.11.12	04.03.13	104	mn	144	248
529	2010-2011	141	f	ad	28.11.10	05.03.11	97	mn	151	248
530	2011-2012	141	f	ad	27.11.11	14.03.12	108	mn	150	258
531	2012-2013	141	f	ad	27.11.12	11.03.13	104	mn	151	255
532	2013-2014	141	f	ad	06.12.13	01.03.14	85	mn	159	244
533	2014-2015	141	f	ad	27.11.14	16.03.15	109	mn	150	259
534	2015-2016	141	f	ad	19.12.15	21.03.16	93	mn	172	265
535	2016-2017	141	f	ad	28.11.16	09.03.17	101	mn	152	253
536	2010-2011	142	f	ad	10.10.10	16.01.11	98	mn	102	200
537	2011-2012	142	f	ad	28.11.11	23.02.12	87	mn	151	238
538	2012-2013	142	f	ad	26.11.12	04.03.13	98	mn	150	248
539	2013-2014	142	f	ad	10.12.13	09.03.14	89	mn	163	252
540	2014-2015	142	f	ad	24.12.14	25.03.15	91	mn	177	268
541	2015-2016	142	f	ad	10.12.15	14.03.16	95	mn	163	258
542	2016-2017	142	f	ad	14.12.16	20.03.17	96	mn	168	264
543	2011-2012	143	m	juv	30.11.11	24.02.12	86	mn	153	239
544	2010-2011	144	m	ad	08.11.10	17.01.11	70	mn	131	201
545	2011-2012	144	m	ad	23.12.11	29.02.12	68	mn	176	244
546	2012-2013	144	m	ad	23.12.12	04.03.13	71	mn	177	248
547	2013-2014	144	m	ad	17.12.13	06.03.14	79	mn	170	249
548	2014-2015	144	m	ad	23.12.14	07.03.15	74	mn	176	250
549	2015-2016	144	m	ad	23.12.15	25.02.16	64	mn	176	240
550	2016-2017	144	m	ad	10.12.16	19.02.17	71	mn	164	235
551	2010-2011	145	m	juv	09.10.10	06.03.11	148	mn	101	249
552	2011-2012	146	f	juv	19.11.11	03.03.12	105	mn	142	247
553	2012-2013	146	f	ad	17.11.12	04.03.13	107	mn	141	248
554	2013-2014	146	f	ad	17.11.13	07.03.14	110	mn	140	250
555	2014-2015	146	f	ad	01.12.14	24.02.15	85	mn	154	239
556	2010-2011	147	f	ad	09.10.10	17.01.11	100	mn	101	201
557	2011-2012	147	f	ad	28.11.11	07.03.12	100	mn	151	251
558	2012-2013	147	f	ad	26.11.12	06.03.13	100	mn	150	250
559	2013-2014	147	f	ad	03.12.13	27.02.14	86	mn	156	242
560	2014-2015	147	f	ad	20.12.14	28.02.15	70	mn	173	243
561	2015-2016	147	f	ad	09.12.15	14.03.16	96	mn	162	258
562	2010-2011	148	m	ad	29.11.10	14.02.11	77	mn	152	229
563	2011-2012	148	m	ad	02.12.11	18.02.12	78	mn	155	233
564	2012-2013	148	m	ad	14.12.12	28.01.13	45	mn	168	213
565	2013-2014	148	m	ad	28.12.13	25.02.14	59	mn	181	240
566	2014-2015	148	m	ad	24.12.14	16.02.15	54	mn	177	231
567	2015-2016	148	m	ad	19.12.15	03.03.16	75	mn	172	247
568	2010-2011	149	f	juv	30.10.10	28.01.11	90	mn	122	212
569	2011-2012	149	f	ad	24.11.11	04.03.12	101	mn	147	248
570	2012-2013	149	f	ad	19.11.12	16.03.13	117	mn	143	260
571	2013-2014	149	f	ad	25.11.13	01.03.14	96	mn	148	244
572	2014-2015	149	f	ad	20.11.14	07.03.15	107	mn	143	250
573	2015-2016	149	f	ad	03.12.15	29.02.16	88	mn	156	244
574	2010-2011	150	f	ad	15.01.11	27.03.11	71	mn	199	270
575	2011-2012	150	f	ad	28.11.11	13.03.12	106	mn	151	257
576	2012-2013	150	f	ad	24.11.12	21.03.13	117	mn	148	265
577	2013-2014	150	f	ad	25.11.13	09.03.14	104	mn	148	252
578	2014-2015	150	f	ad	21.11.14	17.03.15	116	mn	144	260
579	2015-2016	150	f	ad	20.11.15	12.03.16	113	mn	143	256
580	2016-2017	150	f	ad	05.11.16	16.03.17	131	mn	129	260
581	2011-2012	151	m	juv	27.11.11	09.03.12	103	mn	150	253
582	2011-2012	152	m	juv	10.12.11	29.02.12	81	mn	163	244
583	2012-2013	152	m	ad	22.11.12	03.01.13	42	mn	146	188
584	2012-2013	153	f	ad	30.11.12	17.03.13	107	mn	154	261
585	2013-2014	153	f	ad	19.11.13	03.03.14	104	mn	142	246
586	2014-2015	153	f	ad	26.11.14	21.03.15	115	mn	149	264
587	2015-2016	153	f	ad	14.12.15	17.03.16	94	mn	167	261
588	2016-2017	153	f	ad	24.11.16	13.03.17	109	mn	148	257
589	2011-2012	154	m	ad	22.10.11	30.03.12	160	mn	114	274
590	2011-2012	155	f	ad	25.11.11	04.03.12	100	mn	148	248
591	2012-2013	155	f	ad	22.11.12	12.03.13	110	mn	146	256
592	2011-2012	156	m	juv	28.11.11	16.02.12	80	mn	151	231
593	2012-2013	156	m	ad	23.11.12	28.02.13	97	mn	147	244
594	2011-2012	157	m	ad	28.12.11	18.02.12	52	mn	181	233
595	2012-2013	157	m	ad	08.01.13	04.03.13	55	mn	193	248
596	2013-2014	157	m	ad	22.12.13	15.02.14	55	mn	175	230
597	2014-2015	157	m	ad	25.12.14	12.03.15	77	mn	178	255
598	2015-2016	157	m	ad	30.12.15	04.03.16	65	mn	183	248
599	2016-2017	157	m	ad	26.12.16	16.02.17	52	mn	180	232
600	2011-2012	158	m	juv	25.11.11	27.02.12	94	mn	148	242
601	2011-2012	159	m	juv	30.11.11	21.02.12	83	mn	153	236
602	2012-2013	159	m	ad	22.11.12	25.02.13	95	mn	146	241
603	2011-2012	160	f	ad	13.11.11	18.02.12	97	mn	136	233
604	2012-2013	160	f	ad	14.11.12	04.03.13	110	mn	138	248
605	2013-2014	160	f	ad	21.11.13	15.03.14	114	mn	144	258
606	2011-2012	161	m	juv	30.11.11	10.03.12	101	mn	153	254
607	2011-2012	162	f	juv	28.11.11	31.03.12	124	mn	151	275
608	2012-2013	162	f	ad	28.12.12	04.04.13	97	mn	182	279
609	2013-2014	162	f	ad	06.12.13	20.03.14	104	mn	159	263
610	2014-2015	162	f	ad	06.12.14	10.03.15	94	mn	159	253
611	2011-2012	163	f	juv	27.11.11	10.03.12	104	mn	150	254
612	2012-2013	163	f	ad	28.11.12	24.03.13	116	mn	152	268
613	2011-2012	164	m	ad	28.12.11	17.02.12	51	mn	181	232
614	2012-2013	164	m	ad	01.01.13	03.02.13	33	mn	186	219
615	2013-2014	164	m	ad	15.01.14	26.02.14	42	mn	199	241
616	2011-2012	165	m	ad	28.12.11	02.03.12	65	mn	181	246
617	2012-2013	165	m	ad	09.01.13	04.03.13	54	mn	194	248
618	2013-2014	165	m	ad	09.01.14	16.02.14	38	mn	193	231
619	2011-2012	166	m	juv	28.11.11	27.02.12	91	mn	151	242
620	2012-2013	166	m	ad	21.11.12	04.03.13	103	mn	145	248
621	2011-2012	167	m	ad	02.12.11	18.02.12	78	mn	155	233
622	2012-2013	167	m	ad	19.12.12	05.02.13	48	mn	173	221
623	2011-2012	168	m	ad	05.12.11	16.02.12	73	mn	158	231
624	2010-2011	169	f	ad	18.11.10	25.02.11	99	mn	141	240
625	2011-2012	169	f	ad	15.11.11	27.02.12	104	mn	138	242
626	2012-2013	169	f	ad	18.11.12	04.03.13	106	mn	142	248
627	2013-2014	169	f	ad	02.12.13	24.02.14	84	mn	155	239
628	2014-2015	169	f	ad	06.11.14	25.02.15	111	mn	129	240
629	2015-2016	169	f	ad	15.12.15	19.02.16	66	mn	168	234
630	2016-2017	169	f	ad	14.11.16	22.02.17	100	mn	138	238
631	2011-2012	170	m	ad	08.12.11	16.02.12	70	mn	161	231
632	2012-2013	170	m	ad	29.01.13	18.03.13	48	mn	214	262
633	2011-2012	171	m	juv	06.11.11	13.03.12	128	mn	129	257
634	2012-2013	171	m	ad	19.11.12	23.03.13	124	mn	143	267
635	2013-2014	171	m	ad	27.12.13	17.03.14	80	mn	180	260
636	2011-2012	172	f	ad	20.11.11	23.02.12	95	mn	143	238
637	2012-2013	172	f	ad	16.11.12	09.03.13	113	mn	140	253
638	2013-2014	172	f	ad	02.12.13	06.03.14	94	mn	155	249
639	2014-2015	172	f	ad	05.12.14	09.03.15	94	mn	158	252
640	2015-2016	172	f	ad	23.11.15	20.03.16	118	mn	146	264
641	2011-2012	173	f	juv	29.11.11	18.02.12	81	mn	152	233
642	2012-2013	173	f	ad	09.11.12	05.03.13	116	mn	133	249
643	2013-2014	173	f	ad	17.11.13	03.03.14	106	mn	140	246
644	2014-2015	173	f	ad	26.11.14	08.03.15	102	mn	149	251
645	2015-2016	173	f	ad	23.11.15	18.03.16	116	mn	146	262
646	2016-2017	173	f	ad	14.11.16	08.03.17	114	mn	138	252
647	2011-2012	174	m	juv	15.01.12	22.02.12	38	mn	199	237
648	2012-2013	174	m	ad	18.11.12	05.01.13	48	mn	142	190
649	2011-2012	175	f	ad	05.12.11	16.03.12	102	mn	158	260
650	2012-2013	175	f	ad	22.11.12	25.03.13	123	mn	146	269
651	2013-2014	175	f	ad	08.12.13	20.02.14	74	mn	161	235
652	2014-2015	175	f	ad	06.12.14	20.03.15	104	mn	159	263
653	2015-2016	175	f	ad	23.12.15	21.03.16	89	mn	176	265
654	2011-2012	176	f	ad	31.12.11	16.03.12	76	mn	184	260
655	2012-2013	176	f	ad	20.11.12	01.04.13	132	mn	144	276
656	2013-2014	176	f	ad	29.11.13	13.03.14	104	mn	152	256
657	2014-2015	176	f	ad	15.11.14	25.03.15	130	mn	138	268
658	2015-2016	176	f	ad	12.12.15	16.03.16	95	mn	165	260
659	2016-2017	176	f	ad	04.11.16	14.03.17	130	mn	128	258
660	2011-2012	177	f	juv	29.11.11	04.03.12	96	mn	152	248
661	2012-2013	177	f	ad	28.11.12	30.03.13	122	mn	152	274
662	2013-2014	177	f	ad	10.12.13	08.03.14	88	mn	163	251
663	2014-2015	177	f	ad	21.11.14	09.03.15	108	mn	144	252
664	2015-2016	177	f	ad	13.12.15	20.03.16	98	mn	166	264
665	2016-2017	177	f	ad	01.12.16	14.03.17	103	mn	155	258
666	2010-2011	178	f	ad	28.11.10	11.03.11	103	mn	151	254
667	2011-2012	179	f	ad	27.11.11	27.02.12	92	mn	150	242
668	2013-2014	180	m	juv	02.12.13	20.02.14	80	mn	155	235
669	2014-2015	180	m	ad	24.12.14	18.02.15	56	mn	177	233
670	2012-2013	181	m	ad	05.12.12	21.01.13	47	mn	159	206
671	2011-2012	182	m	juv	26.11.11	17.02.12	83	mn	149	232
672	2011-2012	183	f	juv	02.12.11	27.02.12	87	mn	155	242
673	2012-2013	183	f	ad	30.11.12	30.03.13	120	mn	154	274
674	2013-2014	183	f	ad	06.12.13	14.03.14	98	mn	159	257
675	2014-2015	183	f	ad	07.12.14	25.03.15	108	mn	160	268
676	2015-2016	183	f	ad	09.12.15	21.03.16	103	mn	162	265
677	2016-2017	183	f	ad	30.11.16	14.03.17	104	mn	154	258
678	2011-2012	184	f	ad	23.11.11	28.02.12	97	mn	146	243
679	2012-2013	184	f	ad	29.11.12	04.03.13	95	mn	153	248
680	2014-2015	184	f	ad	29.11.14	01.03.15	92	mn	152	244
681	2012-2013	185	f	ad	16.12.12	29.03.13	103	mn	170	273
682	2013-2014	185	f	ad	29.11.13	09.03.14	100	mn	152	252
683	2014-2015	185	f	ad	27.11.14	18.03.15	111	mn	150	261
684	2015-2016	185	f	ad	25.11.15	17.03.16	113	mn	148	261
685	2013-2014	186	m	ad	10.12.13	14.02.14	66	mn	163	229
686	2014-2015	186	m	ad	22.12.14	20.02.15	60	mn	175	235
687	2015-2016	186	m	ad	18.12.15	25.01.16	38	mn	171	209
688	2016-2017	186	m	ad	12.12.16	21.02.17	71	mn	166	237
689	2011-2012	187	m	ad	23.12.11	03.03.12	71	mn	176	247
690	2012-2013	187	m	ad	09.12.12	04.03.13	85	mn	163	248
691	2013-2014	187	m	ad	14.12.13	08.03.14	84	mn	167	251
692	2011-2012	188	f	juv	02.12.11	12.03.12	101	mn	155	256
693	2013-2014	188	f	ad	11.12.13	26.02.14	77	mn	164	241
694	2014-2015	188	f	ad	03.12.14	15.03.15	102	mn	156	258
695	2015-2016	188	f	ad	05.01.16	14.03.16	69	mn	189	258
696	2011-2012	189	m	ad	31.12.11	04.03.12	64	mn	184	248
697	2011-2012	190	m	juv	02.12.11	27.02.12	87	mn	155	242
698	2012-2013	190	m	ad	28.11.12	02.03.13	94	mn	152	246
699	2013-2014	190	m	ad	03.12.13	13.02.14	72	mn	156	228
700	2014-2015	190	m	ad	25.12.14	08.02.15	45	mn	178	223
701	2011-2012	191	f	juv	26.11.11	28.02.12	94	mn	149	243
702	2012-2013	191	f	ad	01.12.12	04.03.13	93	mn	155	248
703	2013-2014	191	f	ad	25.11.13	06.03.14	101	mn	148	249
704	2014-2015	191	f	ad	28.11.14	09.03.15	101	mn	151	252
705	2015-2016	191	f	ad	05.12.15	23.02.16	80	mn	158	238
706	2013-2014	192	f	ad	14.12.13	08.03.14	84	mn	167	251
707	2014-2015	192	f	ad	04.12.14	07.03.15	93	mn	157	250
708	2015-2016	192	f	ad	28.12.15	17.03.16	80	mn	181	261
709	2013-2014	193	m	ad	11.12.13	31.01.14	51	mn	164	215
710	2014-2015	193	m	ad	26.12.14	08.02.15	44	mn	179	223
711	2015-2016	193	m	ad	01.01.16	25.01.16	24	mn	185	209
712	2016-2017	193	m	ad	28.12.16	02.02.17	36	mn	182	218
713	2012-2013	194	f	ad	01.12.12	08.03.13	97	mn	155	252
714	2013-2014	194	f	ad	27.11.13	10.03.14	103	mn	150	253
715	2014-2015	194	f	ad	28.11.14	09.03.15	101	mn	151	252
716	2015-2016	194	f	ad	10.12.15	12.03.16	93	mn	163	256
717	2016-2017	194	f	ad	26.11.16	08.03.17	102	mn	150	252
718	2011-2012	195	m	juv	02.12.11	07.03.12	96	mn	155	251
719	2012-2013	195	m	ad	06.12.12	29.01.13	54	mn	160	214
720	2013-2014	195	m	ad	05.12.13	23.01.14	49	mn	158	207
721	2014-2015	195	m	ad	11.12.14	16.02.15	67	mn	164	231
722	2015-2016	195	m	ad	15.12.15	27.01.16	43	mn	168	211
723	2016-2017	195	m	ad	11.12.16	21.02.17	72	mn	165	237
724	2012-2013	196	f	ad	02.12.12	05.03.13	93	mn	156	249
725	2011-2012	197	f	juv	03.12.11	27.02.12	86	mn	156	242
726	2011-2012	198	m	ad	07.12.11	03.03.12	87	mn	160	247
727	2012-2013	198	m	ad	11.01.13	03.03.13	51	mn	196	247
728	2011-2012	199	m	juv	01.12.11	20.02.12	81	mn	154	235
729	2012-2013	199	m	ad	14.12.12	03.02.13	51	mn	168	219
730	2011-2012	200	m	ad	22.11.11	07.03.12	106	mn	145	251
731	2011-2012	201	f	ad	29.12.11	20.02.12	53	mn	182	235
732	2012-2013	201	f	ad	30.11.12	26.02.13	88	mn	154	242
733	2013-2014	201	f	ad	03.12.13	03.03.14	90	mn	156	246
734	2012-2013	202	f	juv	07.01.13	05.03.13	57	mn	192	249
735	2013-2014	202	f	ad	10.01.14	08.03.14	57	mn	194	251
736	2011-2012	203	m	ad	29.11.11	16.02.12	79	mn	152	231
737	2012-2013	203	m	ad	05.12.12	04.02.13	61	mn	159	220
738	2013-2014	203	m	ad	10.12.13	09.02.14	61	mn	163	224
739	2014-2015	203	m	ad	25.12.14	22.02.15	59	mn	178	237
740	2015-2016	203	m	ad	23.12.15	07.02.16	46	mn	176	222
741	2016-2017	203	m	ad	13.12.16	14.02.17	63	mn	167	230
742	2011-2012	204	f	juv	24.12.11	17.03.12	84	mn	177	261
743	2012-2013	204	f	ad	05.12.12	08.04.13	124	mn	159	283
744	2013-2014	204	f	ad	05.10.13	13.03.14	159	mn	97	256
745	2014-2015	204	f	ad	13.12.14	21.03.15	98	mn	166	264
746	2015-2016	204	f	ad	10.12.15	26.02.16	78	mn	163	241
747	2016-2017	204	f	ad	05.12.16	06.02.17	63	mn	159	222
748	2011-2012	205	m	ad	18.12.11	16.02.12	60	mn	171	231
749	2012-2013	205	m	ad	19.12.12	04.03.13	75	mn	173	248
750	2013-2014	205	m	ad	26.12.13	21.03.14	85	mn	179	264
751	2014-2015	205	m	ad	04.01.15	16.03.15	71	mn	188	259
752	2015-2016	205	m	ad	02.01.16	21.03.16	79	mn	186	265
753	2016-2017	205	m	ad	23.12.16	07.03.17	74	mn	177	251
754	2011-2012	206	f	juv	25.11.11	26.02.12	93	mn	148	241
755	2011-2012	207	m	ad	21.12.11	17.02.12	58	mn	174	232
756	2013-2014	207	m	ad	17.12.13	16.02.14	61	mn	170	231
757	2012-2013	208	f	ad	01.12.12	09.03.13	98	mn	155	253
758	2013-2014	208	f	ad	02.12.13	08.03.14	96	mn	155	251
759	2014-2015	208	f	ad	29.11.14	09.03.15	100	mn	152	252
760	2015-2016	208	f	ad	13.12.15	17.03.16	95	mn	166	261
761	2011-2012	209	f	juv	28.11.11	07.03.12	100	mn	151	251
762	2011-2012	210	m	juv	02.12.11	09.03.12	98	mn	155	253
763	2012-2013	210	m	ad	07.12.12	04.03.13	87	mn	161	248
764	2011-2012	211	f	juv	09.12.11	03.04.12	116	mn	162	278
765	2012-2013	211	f	ad	25.11.12	29.03.13	124	mn	149	273
766	2013-2014	211	f	ad	06.12.13	02.03.14	86	mn	159	245
767	2014-2015	211	f	ad	25.11.14	26.03.15	121	mn	148	269
768	2015-2016	211	f	ad	09.12.15	30.03.16	112	mn	162	274
769	2016-2017	211	f	ad	28.11.16	05.03.17	97	mn	152	249
770	2011-2012	212	f	juv	25.11.11	03.03.12	99	mn	148	247
771	2012-2013	212	f	ad	05.12.12	17.02.13	74	mn	159	233
772	2013-2014	212	f	ad	29.11.13	28.02.14	91	mn	152	243
773	2014-2015	212	f	ad	28.11.14	10.03.15	102	mn	151	253
774	2015-2016	212	f	ad	09.12.15	21.02.16	74	mn	162	236
775	2016-2017	212	f	ad	25.11.16	19.02.17	86	mn	149	235
776	2011-2012	213	m	juv	02.12.11	25.02.12	85	mn	155	240
777	2012-2013	213	m	ad	26.11.12	03.03.13	97	mn	150	247
778	2013-2014	213	m	ad	02.12.13	27.02.14	87	mn	155	242
779	2014-2015	213	m	ad	24.12.14	26.02.15	64	mn	177	241
780	2015-2016	213	m	ad	20.12.15	26.01.16	37	mn	173	210
781	2016-2017	213	m	ad	17.12.16	14.02.17	59	mn	171	230
782	2011-2012	214	m	ad	21.12.11	17.02.12	58	mn	174	232
783	2012-2013	215	m	juv	27.11.12	04.03.13	97	mn	151	248
784	2013-2014	215	m	ad	18.12.13	11.02.14	55	mn	171	226
785	2014-2015	215	m	ad	18.12.14	09.02.15	53	mn	171	224
786	2015-2016	215	m	ad	08.01.16	20.02.16	43	mn	192	235
787	2011-2012	216	m	ad	04.12.11	23.02.12	81	mn	157	238
788	2012-2013	216	m	ad	18.12.12	04.03.13	76	mn	172	248
789	2013-2014	216	m	ad	27.12.13	08.03.14	71	mn	180	251
790	2014-2015	216	m	ad	24.12.14	10.03.15	76	mn	177	253
791	2015-2016	216	m	ad	23.12.15	01.03.16	69	mn	176	245
792	2011-2012	217	f	juv	09.12.11	23.02.12	76	mn	162	238
793	2012-2013	218	m	juv	02.01.13	04.03.13	61	mn	187	248
794	2013-2014	218	m	ad	06.12.13	25.02.14	81	mn	159	240
795	2014-2015	218	m	ad	20.12.14	09.03.15	79	mn	173	252
796	2015-2016	218	m	ad	30.12.15	04.03.16	65	mn	183	248
797	2016-2017	218	m	ad	16.12.16	21.02.17	67	mn	170	237
798	2012-2013	219	f	juv	21.12.12	31.03.13	100	mn	175	275
799	2013-2014	219	f	ad	07.12.13	16.03.14	99	mn	160	259
800	2014-2015	219	f	ad	14.12.14	17.03.15	93	mn	167	260
801	2015-2016	219	f	ad	20.11.15	21.03.16	122	mn	143	265
802	2012-2013	220	f	ad	25.11.12	26.01.13	62	mn	149	211
803	2011-2012	221	f	juv	02.12.11	09.03.12	98	mn	155	253
804	2013-2014	222	f	ad	12.12.13	08.03.14	86	mn	165	251
805	2014-2015	222	f	ad	05.12.14	28.02.15	85	mn	158	243
806	2015-2016	222	f	ad	20.12.15	17.03.16	88	mn	173	261
807	2016-2017	222	f	ad	27.11.16	18.02.17	83	mn	151	234
808	2012-2013	223	f	ad	23.11.12	04.03.13	101	mn	147	248
809	2011-2012	224	f	juv	09.11.11	09.02.12	92	mn	132	224
810	2012-2013	224	f	ad	06.12.12	04.03.13	88	mn	160	248
811	2014-2015	224	f	ad	14.12.14	07.03.15	83	mn	167	250
812	2016-2017	224	f	ad	13.12.16	10.03.17	87	mn	167	254
813	2011-2012	225	f	juv	27.10.11	14.01.12	79	mn	119	198
814	2012-2013	225	f	ad	27.11.12	04.03.13	97	mn	151	248
815	2013-2014	225	f	ad	02.12.13	14.02.14	74	mn	155	229
816	2014-2015	225	f	ad	26.11.14	06.03.15	100	mn	149	249
817	2015-2016	225	f	ad	09.12.15	21.02.16	74	mn	162	236
818	2012-2013	226	m	juv	02.12.12	25.01.13	54	mn	156	210
819	2013-2014	226	m	ad	02.12.13	08.03.14	96	mn	155	251
820	2014-2015	226	m	ad	20.12.14	20.02.15	62	mn	173	235
821	2015-2016	226	m	ad	12.12.15	04.03.16	83	mn	165	248
822	2016-2017	226	m	ad	11.12.16	16.02.17	67	mn	165	232
823	2011-2012	227	m	ad	27.12.11	21.02.12	56	mn	180	236
824	2012-2013	227	m	ad	20.12.12	31.01.13	42	mn	174	216
825	2013-2014	227	m	ad	21.12.13	16.03.14	85	mn	174	259
826	2014-2015	227	m	ad	13.01.15	17.02.15	35	mn	197	232
827	2015-2016	227	m	ad	23.01.16	20.02.16	28	mn	207	235
828	2016-2017	227	m	ad	09.01.17	05.03.17	55	mn	194	249
829	2011-2012	228	f	juv	04.12.11	07.03.12	94	mn	157	251
830	2012-2013	228	f	ad	08.12.12	03.03.13	85	mn	162	247
831	2013-2014	228	f	ad	11.12.13	19.02.14	70	mn	164	234
832	2011-2012	229	f	ad	27.11.11	05.03.12	99	mn	150	249
833	2012-2013	229	f	ad	23.11.12	04.03.13	101	mn	147	248
834	2013-2014	229	f	ad	23.11.13	13.03.14	110	mn	146	256
835	2014-2015	229	f	ad	27.11.14	04.03.15	97	mn	150	247
836	2015-2016	229	f	ad	25.11.15	04.03.16	100	mn	148	248
837	2011-2012	230	f	ad	15.11.11	15.03.12	121	mn	138	259
838	2012-2013	230	f	ad	27.11.12	26.03.13	119	mn	151	270
839	2011-2012	231	m	juv	20.11.11	14.01.12	55	mn	143	198
840	2013-2014	231	m	ad	03.01.14	24.02.14	52	mn	187	239
841	2014-2015	231	m	ad	14.01.15	09.03.15	54	mn	198	252
842	2015-2016	231	m	ad	10.01.16	07.03.16	57	mn	194	251
843	2012-2013	232	f	juv	27.11.12	28.02.13	93	mn	151	244
844	2013-2014	232	f	ad	02.12.13	09.03.14	97	mn	155	252
845	2014-2015	232	f	ad	14.12.14	19.02.15	67	mn	167	234
846	2015-2016	232	f	ad	15.12.15	08.03.16	84	mn	168	252
847	2011-2012	233	f	ad	22.11.11	29.02.12	99	mn	145	244
848	2012-2013	233	f	ad	20.11.12	04.03.13	104	mn	144	248
849	2013-2014	234	m	ad	15.12.13	06.02.14	53	mn	168	221
850	2014-2015	234	m	ad	16.12.14	13.02.15	59	mn	169	228
851	2015-2016	234	m	ad	23.12.15	06.02.16	45	mn	176	221
852	2016-2017	234	m	ad	18.12.16	04.02.17	48	mn	172	220
853	2012-2013	235	f	juv	27.11.12	03.03.13	96	mn	151	247
854	2013-2014	236	m	ad	11.12.13	04.02.14	55	mn	164	219
855	2014-2015	236	m	ad	16.12.14	27.02.15	73	mn	169	242
856	2015-2016	236	m	ad	18.12.15	23.02.16	67	mn	171	238
857	2016-2017	236	m	ad	17.12.16	15.02.17	60	mn	171	231
858	2016-2017	237	m	juv	25.11.16	05.03.17	100	mn	149	249
859	2016-2017	238	f	ad	25.11.16	18.02.17	85	mn	149	234
860	2016-2017	239	m	ad	31.12.16	15.02.17	46	mn	185	231
861	2016-2017	240	m	juv	04.12.16	02.02.17	60	mn	158	218
862	2016-2017	241	m	juv	19.12.16	23.02.17	66	mn	173	239
863	2016-2017	242	f	juv	09.10.16	11.03.17	153	mn	102	255
864	2016-2017	243	m	juv	10.12.16	23.01.17	44	mn	164	208
865	2016-2017	244	m	juv	26.11.16	20.02.17	86	mn	150	236
866	2016-2017	245	f	ad	08.11.16	04.02.17	88	mn	132	220
867	2016-2017	246	f	ad	01.12.16	11.03.17	100	mn	155	255
868	2016-2017	247	m	juv	24.11.16	14.03.17	110	mn	148	258
869	2016-2017	248	m	ad	07.11.16	08.03.17	121	mn	131	252
870	2016-2017	249	m	juv	12.12.16	16.03.17	94	mn	166	260
871	2016-2017	250	f	ad	27.11.16	18.02.17	83	mn	151	234
872	2016-2017	251	m	juv	29.11.16	13.03.17	104	mn	153	257
873	2014-2015	252	m	juv	10.12.14	22.02.15	74	mn	163	237
874	2015-2016	252	m	ad	29.12.15	24.02.16	57	mn	182	239
875	2016-2017	252	m	ad	16.12.16	14.02.17	60	mn	170	230
876	2014-2015	253	m	ad	24.12.14	28.03.15	94	mn	177	271
877	2015-2016	253	m	ad	23.12.15	04.02.16	43	mn	176	219
878	2016-2017	253	m	ad	09.12.16	20.02.17	73	mn	163	236
879	2013-2014	254	f	juv	02.12.13	04.03.14	92	mn	155	247
880	2014-2015	254	f	ad	23.11.14	14.03.15	111	mn	146	257
881	2015-2016	254	f	ad	02.12.15	02.03.16	91	mn	155	246
882	2012-2013	255	f	ad	15.11.12	15.02.13	92	mn	139	231
883	2013-2014	255	f	ad	25.11.13	06.02.14	73	mn	148	221
884	2013-2014	256	m	juv	14.12.13	21.03.14	97	mn	167	264
885	2013-2014	257	f	juv	30.10.13	18.03.14	139	mn	122	261
886	2014-2015	257	f	ad	02.12.14	28.03.15	116	mn	155	271
887	2015-2016	257	f	ad	04.12.15	11.03.16	98	mn	157	255
888	2013-2014	258	m	juv	14.12.13	14.02.14	62	mn	167	229
889	2014-2015	258	m	ad	10.12.14	14.02.15	66	mn	163	229
890	2015-2016	258	m	ad	09.12.15	31.01.16	53	mn	162	215
891	2013-2014	259	m	ad	14.12.13	08.03.14	84	mn	167	251
892	2012-2013	260	f	juv	25.11.12	08.03.13	103	mn	149	252
893	2013-2014	260	f	ad	29.11.13	06.03.14	97	mn	152	249
894	2014-2015	260	f	ad	26.11.14	06.03.15	100	mn	149	249
895	2015-2016	260	f	ad	06.12.15	25.02.16	81	mn	159	240
896	2014-2015	261	f	ad	13.12.14	28.01.15	46	mn	166	212
897	2015-2016	261	f	ad	27.12.15	27.01.16	31	mn	180	211
898	2016-2017	261	f	ad	27.11.16	28.01.17	62	mn	151	213
899	2013-2014	262	m	juv	10.12.13	10.03.14	90	mn	163	253
900	2014-2015	262	m	ad	24.12.14	26.02.15	64	mn	177	241
901	2015-2016	262	m	ad	11.12.15	20.02.16	71	mn	164	235
902	2016-2017	262	m	ad	20.12.16	21.03.17	91	mn	174	265
903	2013-2014	263	f	ad	25.11.13	09.03.14	104	mn	148	252
904	2014-2015	263	f	ad	05.12.14	18.03.15	103	mn	158	261
905	2015-2016	263	f	ad	20.11.15	19.03.16	120	mn	143	263
906	2012-2013	264	m	juv	19.12.12	02.03.13	73	mn	173	246
907	2013-2014	264	m	ad	29.11.13	28.02.14	91	mn	152	243
908	2012-2013	265	m	ad	20.12.12	30.01.13	41	mn	174	215
909	2013-2014	265	m	ad	09.01.14	20.02.14	42	mn	193	235
910	2015-2016	265	m	ad	12.01.16	01.02.16	20	mn	196	216
911	2016-2017	265	m	ad	26.12.16	16.02.17	52	mn	180	232
912	2013-2014	266	m	juv	12.12.13	26.02.14	76	mn	165	241
913	2014-2015	266	m	ad	16.12.14	11.02.15	57	mn	169	226
914	2013-2014	267	m	juv	30.12.13	06.03.14	66	mn	183	249
915	2014-2015	267	m	ad	06.01.15	01.03.15	54	mn	190	244
916	2015-2016	267	m	ad	12.01.16	23.02.16	42	mn	196	238
917	2016-2017	267	m	ad	28.12.16	06.03.17	68	mn	182	250
918	2012-2013	268	m	juv	20.12.12	15.03.13	85	mn	174	259
919	2013-2014	268	m	ad	27.12.13	05.03.14	68	mn	180	248
920	2014-2015	268	m	ad	09.01.15	26.02.15	48	mn	193	241
921	2015-2016	268	m	ad	03.01.16	21.03.16	78	mn	187	265
922	2016-2017	268	m	ad	29.12.16	05.03.17	66	mn	183	249
923	2013-2014	269	f	ad	22.11.13	23.02.14	93	mn	145	238
924	2014-2015	269	f	ad	12.11.14	16.03.15	124	mn	135	259
925	2015-2016	269	f	ad	20.11.15	17.03.16	118	mn	143	261
926	2013-2014	270	f	ad	22.11.13	08.03.14	106	mn	145	251
927	2014-2015	270	f	ad	10.12.14	05.03.15	85	mn	163	248
928	2015-2016	270	f	ad	25.11.15	06.03.16	102	mn	148	250
929	2013-2014	271	m	juv	26.12.13	07.03.14	71	mn	179	250
930	2014-2015	271	m	ad	26.12.14	07.03.15	71	mn	179	250
931	2012-2013	272	f	juv	01.12.12	03.03.13	92	mn	155	247
932	2013-2014	273	f	ad	27.11.13	27.02.14	92	mn	150	242
933	2014-2015	273	f	ad	28.11.14	23.02.15	87	mn	151	238
934	2015-2016	273	f	ad	09.12.15	08.03.16	90	mn	162	252
935	2013-2014	274	f	juv	04.01.14	25.02.14	52	mn	188	240
936	2014-2015	274	f	ad	19.12.14	20.03.15	91	mn	172	263
937	2015-2016	274	f	ad	14.12.15	20.03.16	97	mn	167	264
938	2014-2015	275	f	ad	12.01.15	16.03.15	63	mn	196	259
939	2015-2016	275	f	ad	04.12.15	06.03.16	93	mn	157	250
940	2013-2014	276	m	juv	13.12.13	01.03.14	78	mn	166	244
941	2014-2015	276	m	ad	01.12.14	23.02.15	84	mn	154	238
942	2015-2016	276	m	ad	07.12.15	24.01.16	48	mn	160	208
943	2016-2017	276	m	ad	12.12.16	06.02.17	56	mn	166	222
944	2012-2013	277	f	juv	24.11.12	04.03.13	100	mn	148	248
945	2013-2014	277	f	ad	04.12.13	04.03.14	90	mn	157	247
946	2014-2015	277	f	ad	28.11.14	06.03.15	98	mn	151	249
947	2013-2014	278	f	ad	17.12.13	15.03.14	88	mn	170	258
948	2014-2015	278	f	ad	10.12.14	23.03.15	103	mn	163	266
949	2015-2016	278	f	ad	19.12.15	26.03.16	98	mn	172	270
950	2016-2017	278	f	ad	04.12.16	27.03.17	113	mn	158	271
951	2012-2013	279	f	ad	16.11.12	04.03.13	108	mn	140	248
952	2012-2013	280	f	juv	26.11.12	17.03.13	111	mn	150	261
953	2013-2014	281	m	ad	14.11.13	08.03.14	114	mn	137	251
954	2014-2015	281	m	ad	28.11.14	13.02.15	77	mn	151	228
955	2015-2016	281	m	ad	24.11.15	08.02.16	76	mn	147	223
956	2012-2013	282	m	juv	30.11.12	04.03.13	94	mn	154	248
957	2013-2014	283	m	juv	06.12.13	09.02.14	65	mn	159	224
958	2014-2015	283	m	ad	24.12.14	07.03.15	73	mn	177	250
959	2015-2016	283	m	ad	20.12.15	17.03.16	88	mn	173	261
960	2016-2017	283	m	ad	11.12.16	22.02.17	73	mn	165	238
961	2013-2014	284	f	juv	27.11.13	08.03.14	101	mn	150	251
962	2014-2015	284	f	ad	17.12.14	18.03.15	91	mn	170	261
963	2015-2016	284	f	ad	28.11.15	14.03.16	107	mn	151	258
964	2016-2017	284	f	ad	26.11.16	14.03.17	108	mn	150	258
965	2013-2014	285	m	juv	10.12.13	20.02.14	72	mn	163	235
966	2014-2015	285	m	ad	26.12.14	21.02.15	57	mn	179	236
967	2012-2013	286	m	ad	28.01.13	03.03.13	34	mn	213	247
968	2013-2014	286	m	ad	02.12.13	15.02.14	75	mn	155	230
969	2014-2015	286	m	ad	23.12.14	07.03.15	74	mn	176	250
970	2015-2016	286	m	ad	09.12.15	08.03.16	90	mn	162	252
971	2016-2017	286	m	ad	16.12.16	29.01.17	44	mn	170	214
972	2012-2013	287	f	ad	27.11.12	20.03.13	113	mn	151	264
973	2013-2014	287	f	ad	09.12.13	21.03.14	102	mn	162	264
974	2014-2015	287	f	ad	06.12.14	15.03.15	99	mn	159	258
975	2013-2014	288	f	ad	06.12.13	22.02.14	78	mn	159	237
976	2014-2015	288	f	ad	05.12.14	08.03.15	93	mn	158	251
977	2015-2016	288	f	ad	12.12.15	24.03.16	103	mn	165	268
978	2016-2017	288	f	ad	29.11.16	20.02.17	83	mn	153	236
979	2013-2014	289	f	juv	04.12.13	01.03.14	87	mn	157	244
980	2014-2015	289	f	ad	06.12.14	28.02.15	84	mn	159	243
981	2015-2016	289	f	ad	30.11.15	04.03.16	95	mn	153	248
982	2014-2015	290	m	ad	14.01.15	26.02.15	43	mn	198	241
983	2015-2016	290	m	ad	23.12.15	05.02.16	44	mn	176	220
984	2016-2017	290	m	ad	25.11.16	15.02.17	82	mn	149	231
985	2012-2013	291	m	juv	16.12.12	07.03.13	81	mn	170	251
986	2013-2014	291	m	ad	05.12.13	25.02.14	82	mn	158	240
987	2014-2015	291	m	ad	28.12.14	02.03.15	64	mn	181	245
988	2015-2016	291	m	ad	30.12.15	18.03.16	79	mn	183	262
989	2016-2017	291	m	ad	19.12.16	07.03.17	78	mn	173	251
990	2013-2014	292	f	juv	09.12.13	13.03.14	94	mn	162	256
991	2014-2015	292	f	ad	25.11.14	27.03.15	122	mn	148	270
992	2015-2016	292	f	ad	06.12.15	21.03.16	106	mn	159	265
993	2016-2017	292	f	ad	19.11.16	16.03.17	117	mn	143	260
994	2012-2013	293	m	juv	20.12.12	03.03.13	73	mn	174	247
995	2013-2014	293	m	ad	11.12.13	06.02.14	57	mn	164	221
996	2014-2015	294	f	juv	16.12.14	17.03.15	91	mn	169	260
997	2015-2016	294	f	ad	09.12.15	16.03.16	98	mn	162	260
998	2016-2017	294	f	ad	02.12.16	09.03.17	97	mn	156	253
999	2012-2013	295	m	juv	05.01.13	15.03.13	69	mn	190	259
1000	2013-2014	295	m	ad	09.12.13	04.03.14	85	mn	162	247
1001	2014-2015	295	m	ad	21.12.14	16.03.15	85	mn	174	259
1002	2015-2016	295	m	ad	23.12.15	21.03.16	89	mn	176	265
1003	2016-2017	295	m	ad	12.12.16	23.03.17	101	mn	166	267
1004	2013-2014	296	m	ad	10.12.13	04.03.14	84	mn	163	247
1005	2014-2015	296	m	ad	23.12.14	09.03.15	76	mn	176	252
1006	2015-2016	296	m	ad	23.12.15	06.03.16	74	mn	176	250
1007	2012-2013	297	f	juv	21.11.12	07.02.13	78	mn	145	223
1008	2013-2014	297	f	ad	01.12.13	14.03.14	103	mn	154	257
1009	2014-2015	297	f	ad	23.11.14	12.03.15	109	mn	146	255
1010	2015-2016	297	f	ad	08.12.15	17.03.16	100	mn	161	261
1011	2016-2017	297	f	ad	25.11.16	16.02.17	83	mn	149	232
1012	2013-2014	298	m	juv	09.12.13	06.03.14	87	mn	162	249
1013	2012-2013	299	f	ad	05.12.12	04.03.13	89	mn	159	248
1014	2013-2014	300	m	ad	21.12.13	13.03.14	82	mn	174	256
1015	2014-2015	300	m	ad	26.12.14	19.02.15	55	mn	179	234
1016	2015-2016	300	m	ad	25.12.15	16.02.16	53	mn	178	231
1017	2013-2014	301	m	ad	06.12.13	20.02.14	76	mn	159	235
1018	2014-2015	301	m	ad	13.12.14	13.02.15	62	mn	166	228
1019	2015-2016	301	m	ad	23.12.15	29.02.16	68	mn	176	244
1020	2012-2013	302	f	juv	28.11.12	04.03.13	96	mn	152	248
1021	2013-2014	302	f	ad	29.11.13	06.02.14	69	mn	152	221
1022	2014-2015	302	f	ad	20.11.14	28.02.15	100	mn	143	243
1023	2015-2016	302	f	ad	19.11.15	22.02.16	95	mn	142	237
1024	2016-2017	302	f	ad	10.11.16	17.02.17	99	mn	134	233
1025	2013-2014	303	m	ad	07.11.13	12.02.14	97	mn	130	227
1026	2016-2017	303	m	ad	23.12.16	14.02.17	53	mn	177	230
1027	2013-2014	304	m	juv	12.12.13	06.03.14	84	mn	165	249
1028	2013-2014	305	m	juv	05.12.13	16.02.14	73	mn	158	231
1029	2014-2015	305	m	ad	14.12.14	20.02.15	68	mn	167	235
1030	2015-2016	305	m	ad	09.12.15	18.02.16	71	mn	162	233
1031	2016-2017	305	m	ad	11.12.16	20.02.17	71	mn	165	236
1032	2012-2013	306	f	juv	27.11.12	07.03.13	100	mn	151	251
1033	2013-2014	307	m	juv	01.12.13	25.02.14	86	mn	154	240
1034	2014-2015	307	m	ad	16.12.14	09.03.15	83	mn	169	252
1035	2015-2016	307	m	ad	15.12.15	21.03.16	97	mn	168	265
1036	2016-2017	307	m	ad	09.12.16	09.03.17	90	mn	163	253
1037	2013-2014	308	f	ad	22.11.13	22.03.14	120	mn	145	265
1038	2014-2015	308	f	ad	20.11.14	18.03.15	118	mn	143	261
1039	2013-2014	309	f	ad	10.11.13	20.03.14	130	mn	133	263
1040	2014-2015	309	f	ad	21.11.14	01.03.15	100	mn	144	244
1041	2015-2016	309	f	ad	20.11.15	13.03.16	114	mn	143	257
1042	2013-2014	310	f	juv	25.11.13	15.02.14	82	mn	148	230
1043	2014-2015	310	f	ad	25.11.14	03.03.15	98	mn	148	246
1044	2015-2016	310	f	ad	27.11.15	06.03.16	100	mn	150	250
1045	2016-2017	310	f	ad	25.11.16	21.02.17	88	mn	149	237
1046	2014-2015	311	f	ad	20.11.14	26.02.15	98	mn	143	241
1047	2015-2016	311	f	ad	24.11.15	06.03.16	103	mn	147	250
1048	2016-2017	311	f	ad	22.11.16	15.02.17	85	mn	146	231
1049	2013-2014	312	m	juv	02.12.13	25.02.14	85	mn	155	240
1050	2014-2015	312	m	ad	24.12.14	16.02.15	54	mn	177	231
1051	2015-2016	312	m	ad	17.12.15	09.02.16	54	mn	170	224
1052	2016-2017	312	m	ad	13.12.16	08.02.17	57	mn	167	224
1053	2014-2015	313	m	ad	26.12.14	11.02.15	47	mn	179	226
1054	2015-2016	313	m	ad	08.01.16	18.03.16	70	mn	192	262
1055	2013-2014	314	m	juv	05.12.13	25.02.14	82	mn	158	240
1056	2014-2015	314	m	ad	19.12.14	20.02.15	63	mn	172	235
1057	2015-2016	314	m	ad	09.12.15	06.02.16	59	mn	162	221
1058	2016-2017	314	m	ad	03.12.16	02.02.17	61	mn	157	218
1059	2013-2014	315	m	juv	08.01.14	06.03.14	57	mn	192	249
1060	2013-2014	316	f	juv	09.12.13	25.02.14	78	mn	162	240
1061	2015-2016	316	f	ad	01.12.15	04.03.16	94	mn	154	248
1062	2014-2015	317	m	juv	24.12.14	28.01.15	35	mn	177	212
1063	2015-2016	317	m	ad	17.12.15	24.01.16	38	mn	170	208
1064	2016-2017	317	m	ad	04.12.16	01.02.17	59	mn	158	217
1065	2014-2015	318	m	ad	19.12.14	20.02.15	63	mn	172	235
1066	2015-2016	318	m	ad	18.12.15	07.02.16	51	mn	171	222
1067	2016-2017	318	m	ad	20.12.16	15.02.17	57	mn	174	231
1068	2013-2014	319	m	ad	03.12.13	16.02.14	75	mn	156	231
1069	2014-2015	319	m	ad	21.12.14	07.03.15	76	mn	174	250
1070	2015-2016	319	m	ad	06.12.15	01.03.16	86	mn	159	245
1071	2016-2017	319	m	ad	19.12.16	16.02.17	59	mn	173	232
1072	2013-2014	320	f	ad	19.11.13	09.03.14	110	mn	142	252
1073	2015-2016	321	f	ad	10.12.15	16.03.16	97	mn	163	260
1074	2016-2017	321	f	ad	07.12.16	08.03.17	91	mn	161	252
1075	2014-2015	322	f	juv	11.12.14	04.03.15	83	mn	164	247
1076	2015-2016	322	f	ad	23.12.15	08.02.16	47	mn	176	223
1077	2016-2017	323	f	ad	26.11.16	14.03.17	108	mn	150	258
1078	2012-2013	324	f	ad	21.11.12	04.03.13	103	mn	145	248
1079	2013-2014	324	f	ad	27.11.13	25.02.14	90	mn	150	240
1080	2014-2015	325	f	ad	23.12.14	07.03.15	74	mn	176	250
1081	2015-2016	325	f	ad	13.12.15	04.03.16	82	mn	166	248
1082	2014-2015	326	f	ad	08.12.14	20.03.15	102	mn	161	263
1083	2015-2016	326	f	ad	09.12.15	21.03.16	103	mn	162	265
1084	2014-2015	327	m	juv	21.12.14	25.02.15	66	mn	174	240
1085	2015-2016	327	m	ad	19.12.15	22.02.16	65	mn	172	237
1086	2016-2017	327	m	ad	23.12.16	16.02.17	55	mn	177	232
1087	2014-2015	328	m	ad	09.01.15	09.02.15	31	mn	193	224
1088	2015-2016	328	m	ad	22.12.15	18.02.16	58	mn	175	233
1089	2016-2017	328	m	ad	15.12.16	01.02.17	48	mn	169	217
1090	2014-2015	329	m	ad	04.12.14	13.02.15	71	mn	157	228
1091	2015-2016	329	m	ad	05.12.15	05.02.16	62	mn	158	220
1092	2016-2017	329	m	ad	20.12.16	29.01.17	40	mn	174	214
1093	2014-2015	330	f	ad	29.11.14	16.02.15	79	mn	152	231
1094	2016-2017	330	f	ad	30.11.16	16.02.17	78	mn	154	232
1095	2012-2013	331	f	ad	05.11.12	04.03.13	119	mn	129	248
1096	2013-2014	331	f	ad	27.11.13	14.03.14	107	mn	150	257
1097	2014-2015	331	f	ad	21.11.14	16.03.15	115	mn	144	259
1098	2015-2016	331	f	ad	21.11.15	20.03.16	120	mn	144	264
1099	2013-2014	332	m	juv	17.12.13	19.02.14	64	mn	170	234
1100	2014-2015	332	m	ad	07.01.15	11.02.15	35	mn	191	226
1101	2012-2013	333	f	ad	17.11.12	22.03.13	125	mn	141	266
1102	2013-2014	333	f	ad	20.11.13	21.03.14	121	mn	143	264
1103	2014-2015	333	f	ad	25.11.14	17.03.15	112	mn	148	260
1104	2015-2016	333	f	ad	23.11.15	18.03.16	116	mn	146	262
1105	2016-2017	333	f	ad	10.11.16	19.03.17	129	mn	134	263
1106	2012-2013	334	f	juv	18.12.12	02.04.13	105	mn	172	277
1107	2013-2014	334	f	ad	25.12.13	08.03.14	73	mn	178	251
1108	2014-2015	334	f	ad	07.12.14	21.03.15	104	mn	160	264
1109	2015-2016	334	f	ad	09.12.15	24.03.16	106	mn	162	268
1110	2013-2014	335	m	juv	08.01.14	17.02.14	40	mn	192	232
1111	2014-2015	335	m	ad	14.12.14	19.02.15	67	mn	167	234
1112	2015-2016	335	m	ad	10.12.15	25.01.16	46	mn	163	209
1113	2012-2013	336	f	ad	27.11.12	26.03.13	119	mn	151	270
1114	2013-2014	337	f	ad	08.12.13	08.03.14	90	mn	161	251
1115	2014-2015	337	f	ad	22.11.14	26.02.15	96	mn	145	241
1116	2012-2013	338	m	juv	30.12.12	05.03.13	65	mn	184	249
1117	2012-2013	339	f	juv	21.11.12	06.03.13	105	mn	145	250
1118	2013-2014	339	f	ad	27.11.13	09.03.14	102	mn	150	252
1119	2014-2015	339	f	ad	01.12.14	07.03.15	96	mn	154	250
1120	2015-2016	339	f	ad	23.11.15	17.03.16	115	mn	146	261
1121	2016-2017	339	f	ad	02.12.16	14.03.17	102	mn	156	258
1122	2012-2013	340	m	juv	22.10.12	04.02.13	105	mn	115	220
1123	2014-2015	340	m	ad	06.12.14	24.01.15	49	mn	159	208
1124	2016-2017	340	m	ad	20.12.16	13.03.17	83	mn	174	257
1125	2012-2013	341	f	ad	30.11.12	07.03.13	97	mn	154	251
1126	2013-2014	341	f	ad	03.12.13	27.02.14	86	mn	156	242
1127	2014-2015	341	f	ad	25.11.14	28.02.15	95	mn	148	243
1128	2015-2016	341	f	ad	23.11.15	20.03.16	118	mn	146	264
1129	2016-2017	341	f	ad	23.11.16	16.03.17	113	mn	147	260
1130	2012-2013	342	m	ad	06.01.13	09.02.13	34	mn	191	225
1131	2013-2014	342	m	ad	31.12.13	26.02.14	57	mn	184	241
1132	2014-2015	342	m	ad	10.01.15	26.02.15	47	mn	194	241
1133	2015-2016	342	m	ad	20.12.15	04.03.16	75	mn	173	248
1134	2016-2017	342	m	ad	29.12.16	05.03.17	66	mn	183	249
1135	2012-2013	343	f	ad	23.11.12	06.03.13	103	mn	147	250
1136	2013-2014	343	f	ad	29.11.13	03.03.14	94	mn	152	246
1137	2012-2013	344	m	juv	25.11.12	07.03.13	102	mn	149	251
1138	2012-2013	345	f	ad	04.12.12	03.03.13	89	mn	158	247
1139	2013-2014	345	f	ad	06.12.13	27.02.14	83	mn	159	242
1140	2014-2015	345	f	ad	02.12.14	09.03.15	97	mn	155	252
1141	2012-2013	346	m	ad	20.11.12	05.03.13	105	mn	144	249
1142	2013-2014	346	m	ad	28.11.13	01.03.14	93	mn	151	244
1143	2014-2015	346	m	ad	30.11.14	07.03.15	97	mn	153	250
1144	2015-2016	346	m	ad	10.12.15	21.03.16	102	mn	163	265
1145	2013-2014	347	m	ad	27.12.13	01.03.14	64	mn	180	244
1146	2014-2015	347	m	ad	17.01.15	04.03.15	46	mn	201	247
1147	2015-2016	347	m	ad	27.01.16	14.03.16	47	mn	211	258
1148	2016-2017	347	m	ad	22.12.16	07.03.17	75	mn	176	251
1149	2013-2014	348	f	ad	23.11.13	09.03.14	106	mn	146	252
1150	2015-2016	348	f	ad	23.11.15	19.03.16	117	mn	146	263
1151	2016-2017	348	f	ad	22.11.16	16.03.17	114	mn	146	260
1152	2012-2013	349	m	juv	28.12.12	04.03.13	66	mn	182	248
1153	2013-2014	350	m	juv	29.12.13	17.02.14	50	mn	182	232
1154	2014-2015	350	m	ad	01.12.14	06.03.15	95	mn	154	249
1155	2015-2016	350	m	ad	09.12.15	06.03.16	88	mn	162	250
1156	2016-2017	350	m	ad	02.12.16	22.02.17	82	mn	156	238
1157	2013-2014	351	m	ad	26.12.13	14.03.14	78	mn	179	257
1158	2014-2015	351	m	ad	25.12.14	18.03.15	83	mn	178	261
1159	2012-2013	352	f	juv	03.01.13	04.03.13	60	mn	188	248
1160	2013-2014	353	m	ad	06.12.13	08.03.14	92	mn	159	251
1161	2013-2014	354	m	ad	30.10.13	20.01.14	82	mn	122	204
1162	2012-2013	355	m	ad	19.12.12	05.03.13	76	mn	173	249
1163	2013-2014	355	m	ad	21.12.13	06.03.14	75	mn	174	249
1164	2014-2015	355	m	ad	22.12.14	10.03.15	78	mn	175	253
1165	2015-2016	355	m	ad	20.12.15	10.03.16	81	mn	173	254
1166	2016-2017	355	m	ad	11.12.16	17.02.17	68	mn	165	233
1167	2012-2013	356	f	ad	24.11.12	02.03.13	98	mn	148	246
1168	2013-2014	356	f	ad	29.11.13	28.02.14	91	mn	152	243
1169	2014-2015	356	f	ad	10.12.14	06.03.15	86	mn	163	249
1170	2015-2016	356	f	ad	26.12.15	06.03.16	71	mn	179	250
1171	2012-2013	357	m	juv	26.11.12	31.03.13	125	mn	150	275
1172	2013-2014	357	m	ad	02.12.13	06.03.14	94	mn	155	249
1173	2014-2015	357	m	ad	02.12.14	20.03.15	108	mn	155	263
1174	2015-2016	357	m	ad	09.12.15	16.03.16	98	mn	162	260
1175	2016-2017	357	m	ad	17.12.16	07.03.17	80	mn	171	251
1176	2013-2014	358	m	juv	10.12.13	01.03.14	81	mn	163	244
1177	2014-2015	358	m	ad	23.12.14	09.03.15	76	mn	176	252
1178	2015-2016	358	m	ad	23.12.15	14.03.16	82	mn	176	258
1179	2016-2017	358	m	ad	11.12.16	14.03.17	93	mn	165	258
1180	2012-2013	359	m	juv	27.11.12	07.03.13	100	mn	151	251
1181	2013-2014	359	m	ad	16.12.13	01.03.14	75	mn	169	244
1182	2013-2014	360	m	juv	09.12.13	18.02.14	71	mn	162	233
1183	2014-2015	360	m	ad	24.12.14	17.02.15	55	mn	177	232
1184	2016-2017	360	m	ad	26.12.16	02.02.17	38	mn	180	218
1185	2012-2013	361	m	juv	24.11.12	12.04.13	139	mn	148	287
1186	2013-2014	361	m	ad	10.12.13	17.03.14	97	mn	163	260
1187	2014-2015	361	m	ad	11.12.14	22.03.15	101	mn	164	265
1188	2015-2016	361	m	ad	17.12.15	20.03.16	94	mn	170	264
1189	2016-2017	361	m	ad	19.12.16	21.03.17	92	mn	173	265
1190	2012-2013	362	m	ad	04.01.13	04.03.13	59	mn	189	248
1191	2013-2014	362	m	ad	09.01.14	19.02.14	41	mn	193	234
1192	2014-2015	362	m	ad	26.12.14	16.03.15	80	mn	179	259
1193	2013-2014	363	m	juv	29.11.13	01.03.14	92	mn	152	244
1194	2014-2015	363	m	ad	16.12.14	10.03.15	84	mn	169	253
1195	2015-2016	363	m	ad	18.12.15	01.03.16	74	mn	171	245
1196	2013-2014	364	f	ad	05.12.13	07.03.14	92	mn	158	250
1197	2014-2015	364	f	ad	14.10.14	07.03.15	144	mn	106	250
1198	2015-2016	364	f	ad	05.12.15	04.03.16	90	mn	158	248
1199	2016-2017	364	f	ad	22.11.16	07.03.17	105	mn	146	251
1200	2012-2013	365	m	juv	01.12.12	04.03.13	93	mn	155	248
1201	2014-2015	366	m	ad	25.12.14	01.03.15	66	mn	178	244
1202	2015-2016	366	m	ad	06.12.15	21.02.16	77	mn	159	236
1203	2016-2017	366	m	ad	24.12.16	22.02.17	60	mn	178	238
1204	2014-2015	367	m	ad	25.12.14	07.03.15	72	mn	178	250
1205	2012-2013	368	f	juv	28.11.12	01.02.13	65	mn	152	217
1206	2013-2014	368	f	ad	08.01.14	08.03.14	59	mn	192	251
1207	2014-2015	368	f	ad	24.12.14	16.03.15	82	mn	177	259
1208	2012-2013	369	m	ad	28.11.12	06.03.13	98	mn	152	250
1209	2014-2015	369	m	ad	27.01.15	11.02.15	15	mn	211	226
1210	2015-2016	369	m	ad	31.01.16	05.03.16	34	mn	215	249
1211	2016-2017	369	m	ad	25.12.16	20.02.17	57	mn	179	236
1212	2013-2014	370	m	ad	17.12.13	18.02.14	63	mn	170	233
1213	2014-2015	370	m	ad	04.12.14	20.02.15	78	mn	157	235
1214	2015-2016	370	m	ad	12.12.15	06.02.16	56	mn	165	221
1215	2016-2017	370	m	ad	11.12.16	18.02.17	69	mn	165	234
1216	2012-2013	371	m	juv	01.01.13	09.03.13	67	mn	186	253
1217	2013-2014	371	m	ad	26.12.13	01.03.14	65	mn	179	244
1218	2014-2015	371	m	ad	30.12.14	22.02.15	54	mn	183	237
1219	2015-2016	371	m	ad	03.12.15	06.02.16	65	mn	156	221
1220	2016-2017	371	m	ad	22.12.16	21.02.17	61	mn	176	237
1221	2013-2014	372	m	ad	15.12.13	23.01.14	39	mn	168	207
1222	2014-2015	372	m	ad	22.12.14	27.02.15	67	mn	175	242
1223	2015-2016	372	m	ad	18.12.15	25.02.16	69	mn	171	240
1224	2016-2017	372	m	ad	16.12.16	16.03.17	90	mn	170	260
1225	2013-2014	373	m	ad	10.12.13	25.02.14	77	mn	163	240
1226	2012-2013	374	m	juv	26.11.12	04.03.13	98	mn	150	248
1227	2013-2014	374	m	ad	03.12.13	27.02.14	86	mn	156	242
1228	2014-2015	374	m	ad	17.12.14	12.02.15	57	mn	170	227
1229	2015-2016	374	m	ad	11.12.15	21.02.16	72	mn	164	236
1230	2016-2017	374	m	ad	11.12.16	14.02.17	65	mn	165	230
1231	2013-2014	375	m	ad	02.12.13	18.03.14	106	mn	155	261
1232	2014-2015	375	m	ad	14.12.14	09.03.15	85	mn	167	252
1233	2015-2016	375	m	ad	05.12.15	21.02.16	78	mn	158	236
1234	2016-2017	375	m	ad	11.12.16	06.03.17	85	mn	165	250
1235	2013-2014	376	m	ad	26.12.13	08.03.14	72	mn	179	251
1236	2014-2015	376	m	ad	25.12.14	20.03.15	85	mn	178	263
1237	2015-2016	376	m	ad	05.01.16	03.03.16	58	mn	189	247
1238	2016-2017	376	m	ad	20.12.16	19.03.17	89	mn	174	263
1239	2013-2014	377	f	ad	18.11.13	28.02.14	102	mn	141	243
1240	2014-2015	377	f	ad	30.11.14	19.02.15	81	mn	153	234
1241	2015-2016	377	f	ad	09.12.15	16.03.16	98	mn	162	260
1242	2016-2017	377	f	ad	23.12.16	28.03.17	95	mn	177	272
1243	2012-2013	378	f	juv	26.11.12	04.03.13	98	mn	150	248
1244	2012-2013	379	m	juv	28.11.12	28.03.13	120	mn	152	272
1245	2013-2014	379	m	ad	15.12.13	20.02.14	67	mn	168	235
1246	2014-2015	379	m	ad	19.12.14	18.03.15	89	mn	172	261
1247	2015-2016	379	m	ad	30.12.15	21.03.16	82	mn	183	265
1248	2016-2017	379	m	ad	17.12.16	22.02.17	67	mn	171	238
1249	2013-2014	380	m	ad	10.12.13	14.01.14	35	mn	163	198
1250	2014-2015	380	m	ad	28.01.15	21.03.15	52	mn	212	264
1251	2012-2013	381	m	ad	10.12.12	14.02.13	66	mn	164	230
1252	2012-2013	382	f	juv	23.11.12	04.03.13	101	mn	147	248
1253	2013-2014	382	f	ad	07.12.13	08.02.14	63	mn	160	223
1254	2014-2015	382	f	ad	23.11.14	28.02.15	97	mn	146	243
1255	2012-2013	383	m	juv	20.12.12	23.02.13	65	mn	174	239
1256	2015-2016	383	m	ad	30.12.15	24.01.16	25	mn	183	208
1257	2016-2017	383	m	ad	26.12.16	02.02.17	38	mn	180	218
1258	2012-2013	384	f	juv	24.12.12	19.02.13	57	mn	178	235
1259	2013-2014	384	f	ad	09.12.13	01.03.14	82	mn	162	244
1260	2014-2015	384	f	ad	05.12.14	06.03.15	91	mn	158	249
1261	2015-2016	384	f	ad	24.12.15	21.02.16	59	mn	177	236
1262	2012-2013	385	m	ad	24.12.12	29.01.13	36	mn	178	214
1263	2012-2013	386	f	juv	04.12.12	05.03.13	91	mn	158	249
1264	2012-2013	387	m	juv	28.11.12	09.03.13	101	mn	152	253
1265	2013-2014	387	m	ad	10.12.13	14.03.14	94	mn	163	257
1266	2014-2015	387	m	ad	30.11.14	14.03.15	104	mn	153	257
1267	2015-2016	387	m	ad	05.12.15	23.01.16	49	mn	158	207
1268	2012-2013	388	m	juv	29.01.13	14.03.13	44	mn	214	258
1269	2012-2013	389	m	juv	29.11.12	20.03.13	111	mn	153	264
1270	2013-2014	389	m	ad	27.12.13	15.03.14	78	mn	180	258
1271	2014-2015	389	m	ad	25.12.14	08.03.15	73	mn	178	251
1272	2015-2016	389	m	ad	23.12.15	17.03.16	85	mn	176	261
1273	2016-2017	389	m	ad	19.12.16	07.03.17	78	mn	173	251
1274	2012-2013	390	m	ad	25.12.12	25.02.13	62	mn	179	241
1275	2012-2013	391	f	ad	26.11.12	04.03.13	98	mn	150	248
1276	2012-2013	392	m	ad	22.12.12	04.03.13	72	mn	176	248
1277	2013-2014	392	m	ad	29.12.13	08.03.14	69	mn	182	251
1278	2014-2015	392	m	ad	29.12.14	18.03.15	79	mn	182	261
1279	2015-2016	392	m	ad	23.12.15	21.03.16	89	mn	176	265
1280	2016-2017	392	m	ad	26.12.16	15.03.17	79	mn	180	259
1281	2012-2013	393	f	ad	11.11.12	04.03.13	113	mn	135	248
1282	2013-2014	393	f	ad	18.11.13	04.03.14	106	mn	141	247
1283	2014-2015	393	f	ad	21.11.14	07.03.15	106	mn	144	250
1284	2015-2016	393	f	ad	25.11.15	06.03.16	102	mn	148	250
1285	2016-2017	393	f	ad	17.11.16	21.02.17	96	mn	141	237
1286	2012-2013	394	m	juv	28.12.12	04.04.13	97	mn	182	279
1287	2014-2015	395	f	juv	27.11.14	19.03.15	112	mn	150	262
1288	2014-2015	396	m	ad	20.12.14	13.03.15	83	mn	173	256
1289	2015-2016	396	m	ad	23.12.15	13.03.16	81	mn	176	257
1290	2016-2017	396	m	ad	19.12.16	21.02.17	64	mn	173	237
1291	2012-2013	397	f	juv	18.11.12	06.03.13	108	mn	142	250
1292	2013-2014	397	f	ad	03.12.13	17.03.14	104	mn	156	260
1293	2014-2015	397	f	ad	25.11.14	08.03.15	103	mn	148	251
1294	2012-2013	398	f	ad	24.10.12	04.04.13	162	mn	117	279
1295	2013-2014	398	f	ad	09.01.14	24.02.14	46	mn	193	239
1296	2014-2015	398	f	ad	01.11.14	24.03.15	143	mn	124	267
1297	2012-2013	399	m	juv	01.12.12	15.03.13	104	mn	155	259
1298	2013-2014	399	m	ad	27.01.14	25.02.14	29	mn	211	240
1299	2014-2015	399	m	ad	23.12.14	18.03.15	85	mn	176	261
1300	2013-2014	400	m	juv	04.12.13	16.03.14	102	mn	157	259
1301	2014-2015	400	m	ad	28.12.14	16.03.15	78	mn	181	259
1302	2013-2014	401	m	ad	07.12.13	24.02.14	79	mn	160	239
1303	2012-2013	402	f	ad	04.12.12	28.02.13	86	mn	158	244
1304	2012-2013	403	m	juv	24.12.12	30.03.13	96	mn	178	274
1305	2013-2014	403	m	ad	02.12.13	01.03.14	89	mn	155	244
1306	2014-2015	403	m	ad	01.12.14	05.03.15	94	mn	154	248
1307	2015-2016	403	m	ad	10.12.15	11.02.16	63	mn	163	226
1308	2016-2017	403	m	ad	15.12.16	08.03.17	83	mn	169	252
1309	2012-2013	404	m	ad	03.11.12	04.02.13	93	mn	127	220
1310	2013-2014	404	m	ad	10.12.13	31.01.14	52	mn	163	215
1311	2014-2015	404	m	ad	25.12.14	13.02.15	50	mn	178	228
1312	2015-2016	404	m	ad	15.12.15	28.01.16	44	mn	168	212
1313	2016-2017	404	m	ad	14.12.16	28.01.17	45	mn	168	213
1314	2012-2013	405	f	ad	06.12.12	06.04.13	121	mn	160	281
1315	2013-2014	405	f	ad	09.12.13	01.04.14	113	mn	162	275
1316	2014-2015	405	f	ad	06.12.14	13.03.15	97	mn	159	256
1317	2015-2016	405	f	ad	14.12.15	24.03.16	101	mn	167	268
1318	2016-2017	405	f	ad	03.12.16	14.03.17	101	mn	157	258
1319	2012-2013	406	m	juv	20.12.12	05.03.13	75	mn	174	249
1320	2012-2013	407	m	juv	26.11.12	30.01.13	65	mn	150	215
1321	2013-2014	408	m	ad	26.12.13	05.02.14	41	mn	179	220
1322	2014-2015	408	m	ad	24.12.14	01.03.15	67	mn	177	244
1323	2015-2016	408	m	ad	25.12.15	11.02.16	48	mn	178	226
1324	2016-2017	408	m	ad	26.12.16	21.02.17	57	mn	180	237
1325	2013-2014	409	f	juv	14.12.13	17.02.14	65	mn	167	232
1326	2012-2013	410	f	juv	03.12.12	04.03.13	91	mn	157	248
1327	2013-2014	410	f	ad	16.01.14	23.02.14	38	mn	200	238
1328	2014-2015	410	f	ad	29.11.14	20.03.15	111	mn	152	263
1329	2015-2016	410	f	ad	27.11.15	07.03.16	101	mn	150	251
1330	2013-2014	411	f	ad	06.12.13	08.03.14	92	mn	159	251
1331	2015-2016	412	f	ad	04.12.15	17.03.16	104	mn	157	261
1332	2016-2017	412	f	ad	01.12.16	14.03.17	103	mn	155	258
1333	2014-2015	413	f	ad	11.12.14	25.03.15	104	mn	164	268
1334	2015-2016	413	f	ad	23.12.15	19.03.16	87	mn	176	263
1335	2016-2017	413	f	ad	28.11.16	05.03.17	97	mn	152	249
1336	2014-2015	414	f	ad	30.11.14	15.02.15	77	mn	153	230
1337	2015-2016	414	f	ad	22.12.15	01.03.16	70	mn	175	245
1338	2016-2017	414	f	ad	15.12.16	20.02.17	67	mn	169	236
1339	2014-2015	415	f	ad	30.11.14	20.03.15	110	mn	153	263
1340	2014-2015	416	m	juv	20.11.14	28.02.15	100	mn	143	243
1341	2015-2016	416	m	ad	21.11.15	17.02.16	88	mn	144	232
1342	2014-2015	417	f	ad	14.12.14	25.03.15	101	mn	167	268
1343	2016-2017	418	f	ad	02.12.16	05.03.17	93	mn	156	249
1344	2014-2015	419	m	juv	02.12.14	19.02.15	79	mn	155	234
1345	2014-2015	420	m	ad	21.12.14	28.02.15	69	mn	174	243
1346	2015-2016	420	m	ad	30.12.15	21.02.16	53	mn	183	236
1347	2016-2017	420	m	ad	23.12.16	21.02.17	60	mn	177	237
1348	2014-2015	421	f	juv	04.12.14	20.03.15	106	mn	157	263
1349	2015-2016	421	f	ad	13.12.15	21.03.16	99	mn	166	265
1350	2016-2017	421	f	ad	29.11.16	14.03.17	105	mn	153	258
1351	2014-2015	422	f	ad	02.11.14	08.03.15	126	mn	125	251
1352	2015-2016	422	f	ad	23.11.15	21.03.16	119	mn	146	265
1353	2016-2017	422	f	ad	15.11.16	13.03.17	118	mn	139	257
1354	2014-2015	423	m	ad	25.11.14	28.01.15	64	mn	148	212
1355	2016-2017	423	m	ad	14.01.17	29.01.17	15	mn	199	214
1356	2014-2015	424	f	juv	07.01.15	14.03.15	66	mn	191	257
1357	2014-2015	425	m	juv	14.12.14	01.03.15	77	mn	167	244
1358	2015-2016	425	m	ad	23.12.15	04.03.16	72	mn	176	248
1359	2016-2017	425	m	ad	11.12.16	14.03.17	93	mn	165	258
1360	2016-2017	426	f	ad	24.11.16	22.02.17	90	mn	148	238
1361	2014-2015	427	f	ad	25.11.14	01.03.15	96	mn	148	244
1362	2015-2016	427	f	ad	11.12.15	17.03.16	97	mn	164	261
1363	2016-2017	428	m	ad	23.12.16	16.03.17	83	mn	177	260
1364	2016-2017	429	f	ad	25.11.16	21.03.17	116	mn	149	265
1365	2014-2015	430	m	ad	02.01.15	19.03.15	76	mn	186	262
1366	2015-2016	430	m	ad	22.12.15	26.02.16	66	mn	175	241
1367	2016-2017	430	m	ad	24.11.16	04.01.17	41	mn	148	189
1368	2014-2015	431	f	juv	25.11.14	18.03.15	113	mn	148	261
1369	2015-2016	431	f	ad	10.12.15	21.03.16	102	mn	163	265
1370	2014-2015	432	f	juv	10.12.14	20.03.15	100	mn	163	263
1371	2015-2016	432	f	ad	03.12.15	01.03.16	89	mn	156	245
1372	2014-2015	433	f	ad	28.11.14	08.03.15	100	mn	151	251
1373	2016-2017	433	f	ad	25.11.16	13.03.17	108	mn	149	257
1374	2014-2015	434	m	ad	09.01.15	07.03.15	57	mn	193	250
1375	2015-2016	434	m	ad	24.12.15	03.03.16	70	mn	177	247
1376	2014-2015	435	f	ad	20.11.14	20.03.15	120	mn	143	263
1377	2014-2015	436	f	ad	01.12.14	20.03.15	109	mn	154	263
1378	2015-2016	436	f	ad	03.12.15	24.03.16	112	mn	156	268
1379	2016-2017	436	f	ad	25.11.16	05.03.17	100	mn	149	249
1380	2016-2017	437	m	juv	26.11.16	30.03.17	124	mn	150	274
1381	2014-2015	438	m	juv	26.12.14	08.03.15	72	mn	179	251
1382	2015-2016	438	m	ad	26.01.16	01.03.16	35	mn	210	245
1383	2016-2017	438	m	ad	26.12.16	22.02.17	58	mn	180	238
1384	2016-2017	439	f	ad	25.11.16	14.03.17	109	mn	149	258
1385	2014-2015	440	m	juv	31.12.14	17.03.15	76	mn	184	260
1386	2015-2016	440	m	ad	24.12.15	19.03.16	86	mn	177	263
1387	2014-2015	441	f	ad	25.11.14	20.03.15	115	mn	148	263
1388	2015-2016	441	f	ad	28.11.15	06.02.16	70	mn	151	221
1389	2016-2017	442	f	ad	30.12.16	10.03.17	70	mn	184	254
1390	2014-2015	443	f	ad	15.11.14	20.03.15	125	mn	138	263
1391	2013-2014	444	m	juv	10.12.13	25.02.14	77	mn	163	240
1392	2014-2015	444	m	ad	22.01.15	17.03.15	54	mn	206	260
1393	2015-2016	444	m	ad	20.12.15	18.03.16	89	mn	173	262
1394	2016-2017	444	m	ad	16.12.16	22.03.17	96	mn	170	266
1395	2013-2014	445	f	ad	21.11.13	19.02.14	90	mn	144	234
1396	2014-2015	445	f	ad	24.11.14	27.02.15	95	mn	147	242
1397	2015-2016	445	f	ad	20.11.15	12.02.16	84	mn	143	227
1398	2016-2017	445	f	ad	11.11.16	16.03.17	125	mn	135	260
1399	2013-2014	446	m	juv	03.12.13	15.03.14	102	mn	156	258
1400	2014-2015	446	m	ad	19.12.14	18.03.15	89	mn	172	261
1401	2015-2016	446	m	ad	23.12.15	21.03.16	89	mn	176	265
1402	2016-2017	446	m	ad	26.12.16	22.02.17	58	mn	180	238
1403	2013-2014	447	m	juv	29.12.13	15.02.14	48	mn	182	230
1404	2014-2015	447	m	ad	26.12.14	20.02.15	56	mn	179	235
1405	2015-2016	447	m	ad	05.01.16	01.02.16	27	mn	189	216
1406	2016-2017	447	m	ad	30.12.16	30.01.17	31	mn	184	215
1407	2013-2014	448	m	juv	22.12.13	05.03.14	73	mn	175	248
1408	2014-2015	448	m	ad	19.12.14	13.02.15	56	mn	172	228
1409	2015-2016	448	m	ad	09.12.15	21.02.16	74	mn	162	236
1410	2016-2017	448	m	ad	19.12.16	05.03.17	76	mn	173	249
1411	2013-2014	449	f	ad	16.11.13	18.02.14	94	mn	139	233
1412	2014-2015	449	f	ad	11.11.14	13.02.15	94	mn	134	228
1413	2015-2016	449	f	ad	20.11.15	19.02.16	91	mn	143	234
1414	2016-2017	449	f	ad	10.11.16	19.02.17	101	mn	134	235
1415	2014-2015	450	f	ad	29.11.14	07.03.15	98	mn	152	250
1416	2015-2016	450	f	ad	09.12.15	06.03.16	88	mn	162	250
1417	2016-2017	450	f	ad	28.11.16	02.02.17	66	mn	152	218
1418	2013-2014	451	f	juv	10.12.13	06.03.14	86	mn	163	249
1419	2014-2015	451	f	ad	28.11.14	08.03.15	100	mn	151	251
1420	2015-2016	451	f	ad	11.12.15	06.03.16	86	mn	164	250
1421	2013-2014	452	f	juv	09.12.13	17.02.14	70	mn	162	232
1422	2014-2015	452	f	ad	28.11.14	09.03.15	101	mn	151	252
1423	2015-2016	452	f	ad	09.12.15	01.03.16	83	mn	162	245
1424	2013-2014	453	m	juv	02.12.13	14.02.14	74	mn	155	229
1425	2014-2015	453	m	ad	01.12.14	01.03.15	90	mn	154	244
1426	2013-2014	454	m	juv	11.12.13	03.03.14	82	mn	164	246
1427	2014-2015	454	m	ad	21.12.14	08.03.15	77	mn	174	251
1428	2015-2016	454	m	ad	28.12.15	07.02.16	41	mn	181	222
1429	2016-2017	454	m	ad	19.12.16	16.02.17	59	mn	173	232
1430	2013-2014	455	m	ad	08.12.13	27.02.14	81	mn	161	242
1431	2013-2014	456	m	juv	27.12.13	25.02.14	60	mn	180	240
1432	2014-2015	456	m	ad	10.01.15	07.03.15	56	mn	194	250
1433	2015-2016	456	m	ad	29.12.15	10.03.16	72	mn	182	254
1434	2016-2017	456	m	ad	29.12.16	06.03.17	67	mn	183	250
1435	2014-2015	457	f	ad	27.12.14	13.02.15	48	mn	180	228
1436	2015-2016	457	f	ad	16.01.16	21.02.16	36	mn	200	236
1437	2016-2017	457	f	ad	26.11.16	16.02.17	82	mn	150	232
1438	2013-2014	458	f	ad	05.12.13	12.03.14	97	mn	158	255
1439	2014-2015	458	f	ad	04.12.14	16.03.15	102	mn	157	259
1440	2015-2016	458	f	ad	26.12.15	08.03.16	73	mn	179	252
1441	2013-2014	459	f	ad	07.12.13	09.03.14	92	mn	160	252
1442	2014-2015	459	f	ad	02.12.14	09.03.15	97	mn	155	252
1443	2015-2016	459	f	ad	09.12.15	08.03.16	90	mn	162	252
1444	2015-2016	460	f	ad	25.10.15	08.01.16	75	mn	117	192
1445	2016-2017	460	f	ad	04.12.16	22.02.17	80	mn	158	238
1446	2013-2014	461	m	juv	29.11.13	16.02.14	79	mn	152	231
1447	2014-2015	461	m	ad	11.12.14	08.02.15	59	mn	164	223
1448	2015-2016	461	m	ad	09.12.15	12.02.16	65	mn	162	227
1449	2014-2015	462	m	juv	26.11.14	28.02.15	94	mn	149	243
1450	2013-2014	463	m	juv	14.12.13	29.03.14	105	mn	167	272
1451	2014-2015	463	m	ad	05.12.14	14.03.15	99	mn	158	257
1452	2015-2016	463	m	ad	07.12.15	08.03.16	92	mn	160	252
1453	2016-2017	463	m	ad	18.12.16	14.03.17	86	mn	172	258
1454	2013-2014	464	f	ad	07.12.13	14.03.14	97	mn	160	257
1455	2014-2015	464	f	ad	04.12.14	23.03.15	109	mn	157	266
1456	2015-2016	464	f	ad	13.12.15	21.03.16	99	mn	166	265
1457	2016-2017	464	f	ad	30.11.16	06.03.17	96	mn	154	250
1458	2013-2014	465	m	ad	03.12.13	18.03.14	105	mn	156	261
1459	2014-2015	465	m	ad	27.12.14	09.03.15	72	mn	180	252
1460	2014-2015	466	f	ad	28.11.14	15.03.15	107	mn	151	258
1461	2013-2014	467	m	ad	20.12.13	22.02.14	64	mn	173	237
1462	2014-2015	467	m	ad	16.12.14	17.03.15	91	mn	169	260
1463	2013-2014	468	m	juv	10.12.13	12.03.14	92	mn	163	255
1464	2014-2015	468	m	ad	01.12.14	17.03.15	106	mn	154	260
1465	2015-2016	468	m	ad	02.12.15	21.02.16	81	mn	155	236
1466	2016-2017	468	m	ad	24.11.16	10.03.17	106	mn	148	254
1467	2013-2014	469	m	juv	06.12.13	18.02.14	74	mn	159	233
1468	2013-2014	470	f	ad	05.12.13	07.03.14	92	mn	158	250
1469	2014-2015	470	f	ad	28.11.14	09.03.15	101	mn	151	252
1470	2015-2016	470	f	ad	09.12.15	08.03.16	90	mn	162	252
1471	2016-2017	470	f	ad	12.11.16	11.03.17	119	mn	136	255
1472	2013-2014	471	f	juv	15.12.13	18.02.14	65	mn	168	233
1473	2014-2015	471	f	ad	28.11.14	07.03.15	99	mn	151	250
1474	2015-2016	471	f	ad	25.11.15	21.02.16	88	mn	148	236
1475	2013-2014	472	m	juv	29.11.13	24.02.14	87	mn	152	239
1476	2013-2014	473	m	juv	15.12.13	05.03.14	80	mn	168	248
1477	2014-2015	473	m	ad	15.01.15	09.03.15	53	mn	199	252
1478	2013-2014	474	f	ad	30.10.13	08.03.14	129	mn	122	251
1479	2013-2014	475	f	ad	10.12.13	20.02.14	72	mn	163	235
1480	2014-2015	475	f	ad	20.11.14	07.03.15	107	mn	143	250
1481	2015-2016	475	f	ad	13.12.15	07.03.16	85	mn	166	251
1482	2016-2017	475	f	ad	02.12.16	06.03.17	94	mn	156	250
1483	2013-2014	476	f	juv	08.12.13	01.03.14	83	mn	161	244
1484	2013-2014	477	f	ad	17.11.13	18.03.14	121	mn	140	261
1485	2014-2015	477	f	ad	11.11.14	26.03.15	135	mn	134	269
1486	2013-2014	478	m	ad	10.01.14	14.02.14	35	mn	194	229
1487	2014-2015	478	m	ad	26.12.14	18.03.15	82	mn	179	261
1488	2015-2016	478	m	ad	05.01.16	17.03.16	72	mn	189	261
1489	2016-2017	478	m	ad	26.12.16	24.03.17	88	mn	180	268
1490	2014-2015	479	m	juv	16.12.14	26.03.15	100	mn	169	269
1491	2015-2016	479	m	ad	26.12.15	21.03.16	86	mn	179	265
1492	2016-2017	479	m	ad	11.12.16	20.02.17	71	mn	165	236
1493	2013-2014	480	m	ad	14.12.13	01.02.14	49	mn	167	216
1494	2014-2015	480	m	ad	20.12.14	08.03.15	78	mn	173	251
1495	2015-2016	480	m	ad	23.12.15	19.02.16	58	mn	176	234
1496	2016-2017	480	m	ad	13.12.16	21.02.17	70	mn	167	237
1497	2013-2014	481	m	juv	12.12.13	25.02.14	75	mn	165	240
1498	2014-2015	481	m	ad	21.12.14	11.02.15	52	mn	174	226
1499	2013-2014	482	f	juv	20.12.13	06.03.14	76	mn	173	249
1500	2014-2015	482	f	ad	17.10.14	16.02.15	122	mn	109	231
1501	2016-2017	482	f	ad	09.10.16	15.02.17	129	mn	102	231
1502	2014-2015	483	f	ad	28.11.14	08.03.15	100	mn	151	251
1503	2015-2016	483	f	ad	05.12.15	06.03.16	92	mn	158	250
1504	2016-2017	483	f	ad	28.11.16	07.03.17	99	mn	152	251
1505	2013-2014	484	m	juv	06.12.13	07.03.14	91	mn	159	250
1506	2014-2015	484	m	ad	14.12.14	04.03.15	80	mn	167	247
1507	2014-2015	485	f	ad	25.11.14	24.03.15	119	mn	148	267
1508	2015-2016	485	f	ad	26.11.15	21.03.16	116	mn	149	265
1509	2013-2014	486	f	juv	12.01.14	03.03.14	50	mn	196	246
1510	2014-2015	486	f	ad	05.12.14	23.03.15	108	mn	158	266
1511	2015-2016	486	f	ad	23.12.15	08.03.16	76	mn	176	252
1512	2013-2014	487	f	ad	04.12.13	08.03.14	94	mn	157	251
1513	2014-2015	487	f	ad	05.12.14	17.03.15	102	mn	158	260
1514	2013-2014	488	m	ad	10.12.13	09.03.14	89	mn	163	252
1515	2014-2015	488	m	ad	02.01.15	07.03.15	64	mn	186	250
1516	2015-2016	488	m	ad	23.12.15	06.03.16	74	mn	176	250
1517	2014-2015	489	m	ad	29.12.14	11.02.15	44	mn	182	226
1518	2016-2017	489	m	ad	29.12.16	19.02.17	52	mn	183	235
1519	2013-2014	490	f	juv	03.12.13	25.02.14	84	mn	156	240
1520	2014-2015	490	f	ad	02.12.14	20.03.15	108	mn	155	263
1521	2015-2016	490	f	ad	05.12.15	24.03.16	110	mn	158	268
1522	2014-2015	491	f	juv	16.12.14	16.03.15	90	mn	169	259
1523	2013-2014	492	m	juv	03.12.13	25.02.14	84	mn	156	240
1524	2013-2014	493	f	ad	06.12.13	16.03.14	100	mn	159	259
1525	2014-2015	493	f	ad	20.12.14	17.03.15	87	mn	173	260
1526	2015-2016	494	m	ad	01.01.16	29.02.16	59	mn	185	244
1527	2016-2017	494	m	ad	17.12.16	23.03.17	96	mn	171	267
1528	2013-2014	495	m	juv	29.11.13	07.03.14	98	mn	152	250
1529	2014-2015	495	m	ad	14.12.14	26.02.15	74	mn	167	241
1530	2015-2016	495	m	ad	12.12.15	21.02.16	71	mn	165	236
1531	2016-2017	495	m	ad	10.12.16	05.02.17	57	mn	164	221
1532	2014-2015	496	f	ad	04.12.14	17.03.15	103	mn	157	260
1533	2016-2017	497	f	ad	30.11.16	21.02.17	83	mn	154	237
1534	2016-2017	498	f	ad	19.11.16	08.03.17	109	mn	143	252
1535	2014-2015	499	m	ad	28.12.14	02.03.15	64	mn	181	245
1536	2015-2016	499	m	ad	23.12.15	10.02.16	49	mn	176	225
1537	2016-2017	499	m	ad	16.12.16	20.02.17	66	mn	170	236
1538	2016-2017	500	m	juv	28.11.16	07.03.17	99	mn	152	251
1539	2014-2015	501	m	juv	29.11.14	20.02.15	83	mn	152	235
1540	2015-2016	501	m	ad	09.12.15	06.03.16	88	mn	162	250
1541	2016-2017	502	m	ad	20.12.16	20.02.17	62	mn	174	236
1542	2014-2015	503	m	juv	29.11.14	17.03.15	108	mn	152	260
1543	2015-2016	503	m	ad	11.12.15	23.01.16	43	mn	164	207
1544	2016-2017	503	m	ad	23.12.16	16.02.17	55	mn	177	232
1545	2014-2015	504	m	ad	14.12.14	27.01.15	44	mn	167	211
1546	2016-2017	505	m	juv	27.12.16	14.02.17	49	mn	181	230
1547	2016-2017	506	f	ad	28.11.16	13.03.17	105	mn	152	257
1548	2014-2015	507	f	juv	01.12.14	18.03.15	107	mn	154	261
1549	2015-2016	507	f	ad	20.11.15	25.02.16	97	mn	143	240
1550	2016-2017	508	m	juv	11.12.16	13.03.17	92	mn	165	257
1551	2016-2017	509	f	ad	24.11.16	08.03.17	104	mn	148	252
1552	2016-2017	510	f	juv	24.11.16	06.03.17	102	mn	148	250
1553	2014-2015	511	f	ad	27.11.14	08.03.15	101	mn	150	251
1554	2015-2016	511	f	ad	23.11.15	08.03.16	106	mn	146	252
1555	2016-2017	511	f	ad	10.11.16	07.03.17	117	mn	134	251
1556	2014-2015	512	f	juv	24.11.14	19.02.15	87	mn	147	234
1557	2016-2017	512	f	ad	14.11.16	19.02.17	97	mn	138	235
1558	2014-2015	513	f	juv	05.12.14	02.03.15	87	mn	158	245
1559	2015-2016	513	f	ad	09.12.15	05.03.16	87	mn	162	249
1560	2014-2015	514	f	juv	13.12.14	08.03.15	85	mn	166	251
1561	2015-2016	514	f	ad	03.12.15	21.03.16	109	mn	156	265
1562	2016-2017	514	f	ad	24.11.16	14.03.17	110	mn	148	258
1563	2016-2017	515	f	ad	12.12.16	16.02.17	66	mn	166	232
1564	2014-2015	516	f	ad	21.11.14	13.02.15	84	mn	144	228
1565	2015-2016	516	f	ad	03.12.15	05.03.16	93	mn	156	249
1566	2016-2017	516	f	ad	28.12.16	18.02.17	52	mn	182	234
1567	2014-2015	517	f	ad	27.11.14	21.03.15	114	mn	150	264
1568	2015-2016	517	f	ad	04.12.15	23.03.16	110	mn	157	267
1569	2016-2017	517	f	ad	01.12.16	13.03.17	102	mn	155	257
1570	2016-2017	518	f	ad	04.12.16	22.02.17	80	mn	158	238
1571	2016-2017	519	m	ad	01.12.16	14.03.17	103	mn	155	258
1572	2014-2015	520	f	ad	27.11.14	09.03.15	102	mn	150	252
1573	2015-2016	520	f	ad	09.12.15	25.03.16	107	mn	162	269
1574	2014-2015	521	f	ad	01.12.14	23.03.15	112	mn	154	266
1575	2015-2016	521	f	ad	18.12.15	20.03.16	93	mn	171	264
1576	2014-2015	522	f	ad	08.12.14	05.03.15	87	mn	161	248
1577	2016-2017	522	f	ad	05.12.16	08.03.17	93	mn	159	252
1578	2016-2017	523	m	ad	02.12.16	09.03.17	97	mn	156	253
1579	2014-2015	524	f	juv	13.12.14	07.03.15	84	mn	166	250
1580	2015-2016	524	f	ad	03.12.15	06.03.16	94	mn	156	250
1581	2016-2017	525	f	ad	13.12.16	19.02.17	68	mn	167	235
1582	2014-2015	526	f	ad	20.11.14	01.03.15	101	mn	143	244
1583	2015-2016	526	f	ad	23.11.15	22.02.16	91	mn	146	237
1584	2016-2017	526	f	ad	23.11.16	16.02.17	85	mn	147	232
1585	2016-2017	527	f	ad	17.12.16	13.03.17	86	mn	171	257
1586	2016-2017	528	f	ad	26.11.16	07.03.17	101	mn	150	251
1587	2016-2017	529	m	juv	03.12.16	09.03.17	96	mn	157	253
1588	2014-2015	530	f	juv	25.12.14	04.02.15	41	mn	178	219
1589	2014-2015	531	f	ad	28.09.14	07.03.15	160	mn	90	250
1590	2015-2016	531	f	ad	20.12.15	21.03.16	92	mn	173	265
1591	2016-2017	531	f	ad	29.11.16	05.03.17	96	mn	153	249
1592	2014-2015	532	f	juv	01.11.14	18.03.15	137	mn	124	261
1593	2015-2016	532	f	ad	09.12.15	14.03.16	96	mn	162	258
1594	2016-2017	533	f	ad	26.11.16	19.03.17	113	mn	150	263
1595	2014-2015	534	f	ad	20.11.14	05.03.15	105	mn	143	248
1596	2015-2016	534	f	ad	25.11.15	05.03.16	101	mn	148	249
1597	2016-2017	534	f	ad	27.11.16	11.03.17	104	mn	151	255
1598	2014-2015	535	m	ad	12.01.15	12.03.15	59	mn	196	255
1599	2015-2016	535	m	ad	09.12.15	05.03.16	87	mn	162	249
1600	2016-2017	535	m	ad	26.12.16	14.02.17	50	mn	180	230
1601	2014-2015	536	m	juv	16.12.14	08.03.15	82	mn	169	251
1602	2015-2016	536	m	ad	09.12.15	06.02.16	59	mn	162	221
1603	2016-2017	536	m	ad	19.12.16	07.03.17	78	mn	173	251
1604	2014-2015	537	m	ad	10.01.15	16.02.15	37	mn	194	231
1605	2015-2016	537	m	ad	23.12.15	24.01.16	32	mn	176	208
1606	2016-2017	537	m	ad	29.12.16	18.02.17	51	mn	183	234
1607	2014-2015	538	m	ad	01.01.15	15.02.15	45	mn	185	230
1608	2016-2017	538	m	ad	21.01.17	08.03.17	46	mn	206	252
1609	2014-2015	539	m	juv	05.12.14	25.03.15	110	mn	158	268
1610	2016-2017	540	f	ad	25.11.16	13.03.17	108	mn	149	257
1611	2014-2015	541	m	ad	24.12.14	07.03.15	73	mn	177	250
1612	2016-2017	542	m	ad	02.11.16	19.03.17	137	mn	126	263
1613	2014-2015	543	m	juv	05.12.14	26.03.15	111	mn	158	269
1614	2015-2016	543	m	ad	04.12.15	19.03.16	106	mn	157	263
1615	2016-2017	543	m	ad	11.12.16	07.03.17	86	mn	165	251
1616	2016-2017	544	m	juv	20.12.16	13.03.17	83	mn	174	257
1617	2014-2015	545	f	ad	02.12.14	17.03.15	105	mn	155	260
1618	2014-2015	546	m	juv	19.11.14	16.03.15	117	mn	142	259
1619	2015-2016	546	m	ad	06.12.15	29.02.16	85	mn	159	244
1620	2014-2015	547	m	ad	30.11.14	17.03.15	107	mn	153	260
1621	2015-2016	547	m	ad	15.12.15	18.02.16	65	mn	168	233
1622	2016-2017	547	m	ad	04.12.16	23.02.17	81	mn	158	239
1623	2015-2016	548	m	ad	02.01.16	21.02.16	50	mn	186	236
1624	2014-2015	549	m	juv	29.11.14	01.03.15	92	mn	152	244
1625	2014-2015	550	f	ad	29.11.14	16.03.15	107	mn	152	259
1626	2015-2016	550	f	ad	11.12.15	08.03.16	88	mn	164	252
1627	2014-2015	551	m	juv	14.12.14	16.02.15	64	mn	167	231
1628	2016-2017	551	m	ad	20.12.16	21.02.17	63	mn	174	237
1629	2016-2017	552	m	ad	16.12.16	14.02.17	60	mn	170	230
1630	2014-2015	553	f	juv	01.12.14	23.03.15	112	mn	154	266
1631	2014-2015	554	f	juv	29.11.14	07.03.15	98	mn	152	250
1632	2015-2016	554	f	ad	04.12.15	21.02.16	79	mn	157	236
1633	2014-2015	555	f	ad	29.11.14	16.03.15	107	mn	152	259
1634	2015-2016	555	f	ad	28.11.15	21.03.16	114	mn	151	265
1635	2016-2017	555	f	ad	24.11.16	14.03.17	110	mn	148	258
1636	2016-2017	556	f	ad	30.11.16	19.03.17	109	mn	154	263
1637	2014-2015	557	f	ad	28.11.14	20.03.15	112	mn	151	263
1638	2015-2016	557	f	ad	23.11.15	08.03.16	106	mn	146	252
1639	2016-2017	557	f	ad	25.11.16	13.03.17	108	mn	149	257
1640	2014-2015	558	f	juv	04.12.14	17.01.15	44	mn	157	201
1641	2014-2015	559	m	juv	22.10.14	26.02.15	127	mn	114	241
1642	2013-2014	560	f	ad	26.11.13	21.02.14	87	mn	149	236
1643	2014-2015	560	f	ad	25.11.14	09.03.15	104	mn	148	252
1644	2015-2016	560	f	ad	19.11.15	04.03.16	106	mn	142	248
1645	2016-2017	560	f	ad	24.11.16	14.03.17	110	mn	148	258
1646	2014-2015	561	m	ad	15.01.15	23.02.15	39	mn	199	238
1647	2013-2014	562	m	juv	19.12.13	05.02.14	48	mn	172	220
1648	2014-2015	562	m	ad	25.12.14	06.03.15	71	mn	178	249
1649	2015-2016	562	m	ad	31.12.15	20.03.16	80	mn	184	264
1650	2016-2017	562	m	ad	20.12.16	22.02.17	64	mn	174	238
1651	2014-2015	563	f	juv	02.12.14	31.01.15	60	mn	155	215
1652	2014-2015	564	f	juv	01.12.14	16.03.15	105	mn	154	259
1653	2014-2015	565	m	juv	06.12.14	11.02.15	67	mn	159	226
1654	2015-2016	565	m	ad	10.12.15	25.01.16	46	mn	163	209
1655	2013-2014	566	f	juv	24.10.13	16.03.14	143	mn	116	259
1656	2014-2015	566	f	ad	05.12.14	25.03.15	110	mn	158	268
1657	2016-2017	566	f	ad	30.11.16	16.03.17	106	mn	154	260
1658	2014-2015	567	f	ad	23.11.14	26.02.15	95	mn	146	241
1659	2016-2017	568	m	juv	29.11.16	16.03.17	107	mn	153	260
1660	2016-2017	569	m	juv	13.12.16	14.03.17	91	mn	167	258
1661	2016-2017	570	f	ad	07.12.16	21.02.17	76	mn	161	237
1662	2016-2017	571	f	ad	10.11.16	20.02.17	102	mn	134	236
1663	2016-2017	572	m	juv	24.11.16	06.03.17	102	mn	148	250
1664	2016-2017	573	m	juv	19.12.16	23.03.17	94	mn	173	267
1665	2016-2017	574	f	ad	25.10.16	20.02.17	118	mn	118	236
1666	2016-2017	575	f	juv	02.12.16	21.02.17	81	mn	156	237
1667	2016-2017	576	f	juv	24.11.16	12.03.17	108	mn	148	256
1668	2016-2017	577	f	juv	30.11.16	10.03.17	100	mn	154	254
1669	2016-2017	578	f	ad	25.11.16	16.02.17	83	mn	149	232
1670	2016-2017	579	m	juv	01.12.16	12.03.17	101	mn	155	256
1671	2016-2017	580	f	ad	16.12.16	16.03.17	90	mn	170	260
1672	2016-2017	581	m	juv	02.12.16	08.03.17	96	mn	156	252
1673	2016-2017	582	f	juv	02.12.16	14.03.17	102	mn	156	258
1674	2016-2017	583	f	ad	04.12.16	13.03.17	99	mn	158	257
1675	2016-2017	584	f	ad	18.11.16	13.03.17	115	mn	142	257
1676	2016-2017	585	m	ad	11.12.16	16.02.17	67	mn	165	232
1677	2016-2017	586	f	juv	05.12.16	21.02.17	78	mn	159	237
1678	2016-2017	587	f	juv	11.12.16	23.02.17	74	mn	165	239
1679	2016-2017	588	f	juv	28.12.16	05.03.17	67	mn	182	249
1680	2016-2017	589	m	juv	20.12.16	14.03.17	84	mn	174	258
1681	2016-2017	590	m	ad	01.12.16	14.02.17	75	mn	155	230
1682	2016-2017	591	m	juv	12.12.16	11.03.17	89	mn	166	255
1683	2016-2017	592	m	juv	26.11.16	15.03.17	109	mn	150	259
1684	2010-2011	593	m	ad	19.11.10	23.02.11	96	mn	142	238
1685	2011-2012	593	m	ad	10.01.12	10.03.12	60	mn	194	254
1686	2012-2013	593	m	ad	21.11.12	27.01.13	67	mn	145	212
1687	2010-2011	594	f	juv	17.10.10	15.02.11	121	md	109	230
1688	2010-2011	595	f	ad	16.09.10	08.03.11	173	md	78	251
1689	2011-2012	595	f	ad	17.09.11	10.04.12	206	md	79	285
1690	2010-2011	596	f	ad	10.09.10	12.03.11	183	md	72	255
1691	2011-2012	596	f	ad	08.11.11	13.03.12	126	md	131	257
1692	2012-2013	596	f	ad	31.10.12	28.03.13	148	md	124	272
1693	2013-2014	596	f	ad	13.09.13	20.02.14	160	md	75	235
1694	2010-2011	597	m	ad	09.10.10	08.03.11	150	md	101	251
1695	2010-2011	598	f	juv	19.11.10	03.03.11	104	md	142	246
1696	2011-2012	598	f	ad	25.10.11	22.03.12	149	md	117	266
1697	2012-2013	598	f	ad	05.10.12	25.03.13	171	md	98	269
1698	2013-2014	598	f	ad	05.10.13	30.03.14	176	md	97	273
1699	2014-2015	598	f	ad	14.10.14	08.04.15	176	md	106	282
1700	2016-2017	598	f	ad	28.09.16	24.03.17	177	md	91	268
1701	2010-2011	599	m	ad	11.10.10	20.03.11	160	md	103	263
1702	2011-2012	599	m	ad	25.10.11	16.03.12	143	md	117	260
1703	2012-2013	599	m	ad	16.10.12	12.03.13	147	md	109	256
1704	2010-2011	600	f	ad	10.09.10	04.04.11	206	md	72	278
1705	2011-2012	600	f	ad	09.09.11	20.03.12	193	md	71	264
1706	2012-2013	600	f	ad	05.09.12	08.03.13	184	md	68	252
1707	2013-2014	600	f	ad	08.09.13	31.03.14	204	md	70	274
1708	2014-2015	600	f	ad	10.09.14	28.02.15	171	md	72	243
1709	2015-2016	600	f	ad	18.09.15	12.02.16	147	md	80	227
1710	2016-2017	600	f	ad	11.09.16	20.03.17	190	md	74	264
1711	2011-2012	601	f	ad	24.09.11	27.02.12	156	md	86	242
1712	2012-2013	601	f	ad	17.09.12	28.03.13	192	md	80	272
1713	2010-2011	602	m	ad	06.10.10	19.03.11	164	md	98	262
1714	2011-2012	602	m	ad	01.10.11	27.03.12	178	md	93	271
1715	2012-2013	602	m	ad	15.10.12	14.03.13	150	md	108	258
1716	2013-2014	602	m	ad	24.09.13	31.03.14	188	md	86	274
1717	2010-2011	603	m	ad	04.10.10	10.03.11	157	md	96	253
1718	2010-2011	604	f	juv	25.10.10	01.04.11	158	md	117	275
1719	2011-2012	604	f	ad	01.10.11	29.03.12	180	md	93	273
1720	2012-2013	604	f	ad	19.10.12	11.04.13	174	md	112	286
1721	2013-2014	604	f	ad	05.10.13	29.03.14	175	md	97	272
1722	2010-2011	605	f	ad	30.10.10	08.03.11	129	md	122	251
1723	2011-2012	605	f	ad	21.09.11	20.03.12	181	md	83	264
1724	2012-2013	605	f	ad	22.09.12	22.03.13	181	md	85	266
1725	2013-2014	605	f	ad	15.09.13	05.02.14	143	md	77	220
1726	2014-2015	605	f	ad	04.10.14	01.03.15	148	md	96	244
1727	2015-2016	605	f	ad	17.10.15	01.02.16	107	md	109	216
1728	2010-2011	606	m	ad	19.10.10	12.03.11	144	md	111	255
1729	2011-2012	606	m	ad	25.10.11	24.02.12	122	md	117	239
1730	2012-2013	606	m	ad	18.10.12	23.02.13	128	md	111	239
1731	2010-2011	607	m	ad	18.10.10	23.03.11	156	md	110	266
1732	2011-2012	607	m	ad	16.10.11	22.03.12	158	md	108	266
1733	2012-2013	607	m	ad	02.10.12	04.03.13	153	md	95	248
1734	2013-2014	607	m	ad	25.09.13	09.03.14	165	md	87	252
1735	2014-2015	607	m	ad	30.09.14	04.03.15	155	md	92	247
1736	2015-2016	607	m	ad	02.10.15	29.02.16	150	md	94	244
1737	2010-2011	608	m	ad	02.10.10	11.03.11	160	md	94	254
1738	2011-2012	608	m	ad	04.10.11	09.03.12	157	md	96	253
1739	2012-2013	608	m	ad	05.10.12	04.03.13	150	md	98	248
1740	2010-2011	609	m	juv	29.10.10	14.01.11	77	md	121	198
1741	2010-2011	610	m	juv	22.10.10	03.04.11	163	md	114	277
1742	2011-2012	611	f	ad	17.10.11	05.04.12	171	md	109	280
1743	2010-2011	612	m	ad	27.10.10	24.03.11	148	md	119	267
1744	2011-2012	612	m	ad	01.11.11	16.03.12	136	md	124	260
1745	2012-2013	612	m	ad	23.10.12	17.03.13	145	md	116	261
1746	2013-2014	612	m	ad	16.10.13	08.03.14	143	md	108	251
1747	2014-2015	612	m	ad	11.10.14	14.03.15	154	md	103	257
1748	2016-2017	612	m	ad	11.09.16	15.03.17	185	md	74	259
1749	2010-2011	613	f	ad	23.11.10	20.03.11	117	md	146	263
1750	2011-2012	613	f	ad	01.10.11	16.03.12	167	md	93	260
1751	2012-2013	613	f	ad	01.01.13	06.03.13	64	md	186	250
1752	2014-2015	613	f	ad	09.10.14	17.03.15	159	md	101	260
1753	2016-2017	613	f	ad	16.09.16	13.03.17	178	md	79	257
1754	2010-2011	614	f	ad	29.09.10	04.03.11	156	md	91	247
1755	2011-2012	614	f	ad	14.09.11	29.03.12	197	md	76	273
1756	2010-2011	615	f	juv	08.10.10	12.03.11	155	md	100	255
1757	2011-2012	615	f	ad	28.09.11	12.03.12	166	md	90	256
1758	2011-2012	616	m	ad	03.11.11	25.02.12	114	md	126	240
1759	2012-2013	616	m	ad	01.11.12	03.03.13	122	md	125	247
1760	2013-2014	616	m	ad	24.10.13	04.03.14	131	md	116	247
1761	2014-2015	616	m	ad	29.10.14	24.02.15	118	md	121	239
1762	2015-2016	616	m	ad	29.08.15	18.02.16	173	md	60	233
1763	2016-2017	616	m	ad	06.09.16	13.03.17	188	md	69	257
1764	2011-2012	617	f	ad	29.10.11	09.02.12	103	md	121	224
1765	2011-2012	618	m	juv	30.09.11	20.03.12	172	md	92	264
1766	2012-2013	618	m	ad	15.09.12	13.03.13	179	md	78	257
1767	2010-2011	619	f	ad	16.09.10	27.03.11	192	md	78	270
1768	2011-2012	619	f	ad	03.09.11	27.03.12	206	md	65	271
1769	2012-2013	619	f	ad	06.09.12	03.04.13	209	md	69	278
1770	2013-2014	619	f	ad	07.09.13	28.03.14	202	md	69	271
1771	2010-2011	620	f	juv	22.10.10	06.03.11	135	md	114	249
1772	2010-2011	621	m	ad	26.10.10	14.03.11	139	md	118	257
1773	2011-2012	621	m	ad	29.10.11	17.03.12	140	md	121	261
1774	2012-2013	621	m	ad	20.10.12	08.03.13	139	md	113	252
1775	2013-2014	621	m	ad	17.10.13	12.03.14	146	md	109	255
1776	2014-2015	621	m	ad	08.10.14	10.03.15	153	md	100	253
1777	2015-2016	621	m	ad	06.10.15	13.02.16	130	md	98	228
1778	2011-2012	622	f	juv	29.09.11	20.03.12	173	md	91	264
1779	2012-2013	622	f	ad	08.10.12	01.03.13	144	md	101	245
1780	2013-2014	622	f	ad	02.10.13	26.03.14	175	md	94	269
1781	2014-2015	622	f	ad	04.10.14	30.03.15	177	md	96	273
1782	2015-2016	622	f	ad	03.10.15	26.03.16	175	md	95	270
1783	2010-2011	623	f	ad	16.09.10	31.03.11	196	md	78	274
1784	2011-2012	623	f	ad	16.09.11	15.03.12	181	md	78	259
1785	2011-2012	624	m	ad	31.10.11	20.03.12	141	md	123	264
1786	2011-2012	625	m	ad	23.10.11	08.03.12	137	md	115	252
1787	2012-2013	625	m	ad	18.10.12	02.02.13	107	md	111	218
1788	2011-2012	626	m	ad	26.09.11	15.03.12	171	md	88	259
1789	2012-2013	626	m	ad	17.10.12	18.03.13	152	md	110	262
1790	2013-2014	626	m	ad	29.09.13	19.03.14	171	md	91	262
1791	2014-2015	626	m	ad	15.10.14	10.03.15	146	md	107	253
1792	2011-2012	627	m	ad	05.10.11	27.02.12	145	md	97	242
1793	2010-2011	628	f	juv	30.10.10	02.03.11	123	md	122	245
1794	2011-2012	628	f	ad	24.09.11	21.03.12	179	md	86	265
1795	2012-2013	628	f	ad	18.10.12	17.03.13	150	md	111	261
1796	2013-2014	628	f	ad	19.09.13	19.03.14	181	md	81	262
1797	2014-2015	628	f	ad	05.10.14	29.03.15	175	md	97	272
1798	2015-2016	628	f	ad	19.10.15	07.02.16	111	md	111	222
1799	2010-2011	629	f	ad	04.10.10	15.04.11	193	md	96	289
1800	2011-2012	629	f	ad	24.09.11	16.04.12	205	md	86	291
1801	2012-2013	629	f	ad	17.09.12	04.04.13	199	md	80	279
1802	2010-2011	630	f	ad	05.10.10	02.02.11	120	md	97	217
1803	2011-2012	630	f	ad	03.09.11	28.03.12	207	md	65	272
1804	2012-2013	630	f	ad	29.08.12	16.04.13	230	md	61	291
1805	2013-2014	630	f	ad	03.09.13	06.04.14	215	md	65	280
1806	2014-2015	630	f	ad	03.09.14	28.03.15	206	md	65	271
1807	2015-2016	630	f	ad	07.09.15	28.01.16	143	md	69	212
1808	2010-2011	631	f	ad	05.10.10	14.02.11	132	md	97	229
1809	2011-2012	631	f	ad	08.09.11	16.02.12	161	md	70	231
1810	2012-2013	631	f	ad	27.08.12	09.04.13	225	md	59	284
1811	2013-2014	631	f	ad	06.09.13	19.03.14	194	md	68	262
1812	2014-2015	631	f	ad	12.09.14	09.03.15	178	md	74	252
1813	2011-2012	632	m	ad	19.10.11	09.03.12	142	md	111	253
1814	2012-2013	632	m	ad	14.10.12	03.03.13	140	md	107	247
1815	2013-2014	632	m	ad	17.10.13	10.03.14	144	md	109	253
1816	2010-2011	633	m	ad	26.10.10	24.03.11	149	md	118	267
1817	2011-2012	633	m	ad	23.10.11	15.03.12	144	md	115	259
1818	2011-2012	634	f	juv	27.10.11	20.03.12	145	md	119	264
1819	2012-2013	634	f	ad	21.10.12	31.03.13	161	md	114	275
1820	2013-2014	634	f	ad	06.10.13	01.04.14	177	md	98	275
1821	2014-2015	634	f	ad	15.10.14	06.04.15	173	md	107	280
1822	2010-2011	635	f	juv	07.10.10	21.03.11	165	md	99	264
1823	2011-2012	635	f	ad	09.10.11	10.03.12	153	md	101	254
1824	2012-2013	635	f	ad	25.09.12	30.03.13	186	md	88	274
1825	2013-2014	635	f	ad	19.09.13	16.03.14	178	md	81	259
1826	2014-2015	635	f	ad	24.09.14	20.03.15	177	md	86	263
1827	2015-2016	635	f	ad	24.09.15	18.03.16	176	md	86	262
1828	2016-2017	635	f	ad	28.09.16	08.03.17	161	md	91	252
1829	2011-2012	636	m	ad	08.09.11	14.03.12	188	md	70	258
1830	2012-2013	636	m	ad	02.09.12	01.04.13	211	md	65	276
1831	2010-2011	637	f	ad	16.09.10	20.04.11	216	md	78	294
1832	2011-2012	637	f	ad	16.09.11	08.04.12	205	md	78	283
1833	2012-2013	637	f	ad	15.09.12	06.04.13	203	md	78	281
1834	2010-2011	638	f	juv	17.10.10	15.02.11	121	md	109	230
1835	2011-2012	638	f	ad	02.10.11	10.03.12	160	md	94	254
1836	2010-2011	639	f	ad	19.10.10	20.02.11	124	md	111	235
1837	2011-2012	640	m	ad	20.10.11	28.02.12	131	md	112	243
1838	2010-2011	641	m	ad	05.11.10	20.03.11	135	md	128	263
1839	2011-2012	641	m	ad	25.10.11	16.03.12	143	md	117	260
1840	2011-2012	642	m	juv	02.11.11	07.03.12	126	md	125	251
1841	2012-2013	642	m	ad	20.10.12	09.03.13	140	md	113	253
1842	2013-2014	642	m	ad	17.10.13	19.03.14	153	md	109	262
1843	2014-2015	642	m	ad	17.10.14	16.03.15	150	md	109	259
1844	2015-2016	642	m	ad	12.09.15	06.03.16	176	md	74	250
1845	2016-2017	642	m	ad	28.09.16	11.03.17	164	md	91	255
1846	2011-2012	643	m	ad	25.10.11	10.03.12	137	md	117	254
1847	2012-2013	643	m	ad	20.10.12	08.03.13	139	md	113	252
1848	2011-2012	644	f	ad	01.10.11	08.04.12	190	md	93	283
1849	2010-2011	645	m	ad	17.10.10	12.03.11	146	md	109	255
1850	2011-2012	645	m	ad	13.10.11	11.03.12	150	md	105	255
1851	2012-2013	645	m	ad	08.10.12	01.04.13	175	md	101	276
1852	2013-2014	645	m	ad	17.10.13	16.02.14	122	md	109	231
1853	2014-2015	645	m	ad	06.10.14	16.03.15	161	md	98	259
1854	2015-2016	645	m	ad	06.10.15	17.03.16	163	md	98	261
1855	2016-2017	645	m	ad	13.09.16	16.03.17	184	md	76	260
1856	2010-2011	646	m	juv	10.11.10	06.02.11	88	md	133	221
1857	2011-2012	647	m	ad	04.10.11	07.03.12	155	md	96	251
1858	2011-2012	648	m	ad	24.10.11	15.03.12	143	md	116	259
1859	2011-2012	649	m	ad	30.09.11	13.03.12	165	md	92	257
1860	2012-2013	649	m	ad	11.10.12	18.03.13	158	md	104	262
1861	2013-2014	649	m	ad	25.09.13	14.03.14	170	md	87	257
1862	2014-2015	649	m	ad	09.10.14	28.02.15	142	md	101	243
1863	2010-2011	650	f	juv	11.10.10	12.02.11	124	md	103	227
1864	2010-2011	651	m	ad	06.10.10	09.03.11	154	md	98	252
1865	2011-2012	651	m	ad	28.09.11	29.02.12	154	md	90	244
1866	2012-2013	651	m	ad	01.10.12	27.02.13	149	md	94	243
1867	2013-2014	651	m	ad	21.09.13	13.03.14	173	md	83	256
1868	2014-2015	651	m	ad	30.09.14	25.02.15	148	md	92	240
1869	2015-2016	651	m	ad	25.09.15	22.02.16	150	md	87	237
1870	2016-2017	651	m	ad	08.09.16	17.03.17	190	md	71	261
1871	2011-2012	652	f	ad	19.09.11	15.03.12	178	md	81	259
1872	2012-2013	652	f	ad	11.09.12	23.03.13	193	md	74	267
1873	2013-2014	652	f	ad	07.09.13	01.04.14	206	md	69	275
1874	2014-2015	652	f	ad	14.09.14	24.03.15	191	md	76	267
1875	2010-2011	653	f	juv	13.11.10	20.01.11	68	md	136	204
1876	2011-2012	654	f	ad	30.09.11	11.03.12	163	md	92	255
1877	2011-2012	655	m	juv	04.10.11	20.03.12	168	md	96	264
1878	2012-2013	655	m	ad	26.09.12	20.03.13	175	md	89	264
1879	2013-2014	655	m	ad	25.09.13	19.03.14	175	md	87	262
1880	2014-2015	655	m	ad	20.09.14	16.03.15	177	md	82	259
1881	2015-2016	655	m	ad	25.09.15	15.03.16	172	md	87	259
1882	2016-2017	655	m	ad	09.09.16	17.03.17	189	md	72	261
1883	2010-2011	656	f	ad	13.09.10	03.03.11	171	md	75	246
1884	2011-2012	656	f	ad	22.09.11	02.01.12	102	md	84	186
1885	2010-2011	657	f	ad	15.11.10	07.01.11	53	md	138	191
1886	2011-2012	658	f	juv	12.10.11	03.02.12	114	md	104	218
1887	2012-2013	658	f	ad	26.09.12	06.03.13	161	md	89	250
1888	2013-2014	658	f	ad	25.09.13	05.03.14	161	md	87	248
1889	2014-2015	658	f	ad	20.10.14	21.03.15	152	md	112	264
1890	2016-2017	658	f	ad	20.09.16	21.02.17	154	md	83	237
1891	2011-2012	659	m	ad	13.10.11	31.03.12	170	md	105	275
1892	2012-2013	659	m	ad	31.10.12	04.03.13	124	md	124	248
1893	2011-2012	660	f	ad	17.10.11	23.02.12	129	md	109	238
1894	2012-2013	660	f	ad	28.09.12	05.03.13	158	md	91	249
1895	2010-2011	661	f	ad	01.10.10	16.01.11	107	md	93	200
1896	2010-2011	662	f	ad	02.10.10	13.03.11	162	md	94	256
1897	2011-2012	662	f	ad	08.12.11	23.02.12	77	md	161	238
1898	2011-2012	663	f	ad	08.09.11	28.03.12	202	md	70	272
1899	2012-2013	663	f	ad	13.09.12	31.03.13	199	md	76	275
1900	2013-2014	663	f	ad	08.09.13	31.03.14	204	md	70	274
1901	2014-2015	663	f	ad	08.09.14	28.03.15	201	md	70	271
1902	2015-2016	663	f	ad	12.09.15	24.03.16	194	md	74	268
1903	2016-2017	663	f	ad	02.09.16	30.03.17	209	md	65	274
1904	2011-2012	664	m	ad	26.10.11	09.03.12	135	md	118	253
1905	2012-2013	664	m	ad	23.10.12	04.03.13	132	md	116	248
1906	2010-2011	665	m	juv	11.10.10	11.01.11	92	md	103	195
1907	2011-2012	665	m	ad	02.10.11	21.02.12	142	md	94	236
1908	2012-2013	665	m	ad	25.09.12	16.03.13	172	md	88	260
1909	2013-2014	665	m	ad	06.09.13	18.03.14	193	md	68	261
1910	2014-2015	665	m	ad	05.09.14	18.03.15	194	md	67	261
1911	2015-2016	665	m	ad	10.09.15	26.03.16	198	md	72	270
1912	2011-2012	666	m	ad	21.10.11	02.03.12	133	md	113	246
1913	2011-2012	667	m	ad	03.10.11	16.03.12	165	md	95	260
1914	2012-2013	667	m	ad	27.09.12	04.03.13	158	md	90	248
1915	2013-2014	667	m	ad	09.09.13	19.03.14	191	md	71	262
1916	2014-2015	667	m	ad	29.09.14	09.01.15	102	md	91	193
1917	2015-2016	667	m	ad	25.09.15	23.03.16	180	md	87	267
1918	2016-2017	667	m	ad	24.08.16	20.03.17	208	md	56	264
1919	2010-2011	668	m	juv	22.10.10	19.02.11	120	md	114	234
1920	2010-2011	669	f	ad	16.09.10	04.04.11	200	md	78	278
1921	2011-2012	669	f	ad	13.09.11	28.03.12	197	md	75	272
1922	2012-2013	669	f	ad	14.09.12	02.04.13	200	md	77	277
1923	2013-2014	669	f	ad	11.09.13	08.04.14	209	md	73	282
1924	2014-2015	669	f	ad	12.09.14	04.04.15	204	md	74	278
1925	2015-2016	669	f	ad	16.09.15	03.04.16	200	md	78	278
1926	2016-2017	669	f	ad	07.09.16	05.04.17	210	md	70	280
1927	2010-2011	670	m	ad	29.10.10	27.02.11	121	md	121	242
1928	2011-2012	670	m	ad	02.10.11	06.03.12	156	md	94	250
1929	2010-2011	671	m	juv	06.11.10	25.02.11	111	md	129	240
1930	2010-2011	672	f	juv	08.10.10	22.03.11	165	md	100	265
1931	2011-2012	672	f	ad	22.11.11	20.03.12	119	md	145	264
1932	2012-2013	672	f	ad	16.10.12	30.03.13	165	md	109	274
1933	2013-2014	672	f	ad	09.10.13	21.03.14	163	md	101	264
1934	2014-2015	672	f	ad	26.10.14	02.04.15	158	md	118	276
1935	2010-2011	673	m	juv	14.11.10	17.02.11	95	md	137	232
1936	2011-2012	674	f	juv	19.10.11	03.03.12	136	md	111	247
1937	2012-2013	674	f	ad	04.10.12	04.02.13	123	md	97	220
1938	2010-2011	675	f	ad	06.10.10	25.03.11	170	md	98	268
1939	2011-2012	675	f	ad	01.10.11	23.03.12	174	md	93	267
1940	2012-2013	675	f	ad	17.10.12	23.03.13	157	md	110	267
1941	2011-2012	676	f	juv	23.10.11	17.02.12	117	md	115	232
1942	2012-2013	676	f	ad	05.10.12	16.03.13	162	md	98	260
1943	2013-2014	676	f	ad	03.10.13	12.03.14	160	md	95	255
1944	2014-2015	676	f	ad	01.10.14	12.03.15	162	md	93	255
1945	2015-2016	676	f	ad	07.10.15	17.03.16	162	md	99	261
1946	2016-2017	676	f	ad	21.09.16	26.03.17	186	md	84	270
1947	2011-2012	677	f	juv	20.10.11	29.02.12	132	md	112	244
1948	2012-2013	677	f	ad	28.09.12	26.03.13	179	md	91	270
1949	2010-2011	678	f	ad	16.09.10	11.04.11	207	md	78	285
1950	2011-2012	678	f	ad	15.09.11	08.04.12	206	md	77	283
1951	2012-2013	678	f	ad	17.09.12	07.04.13	202	md	80	282
1952	2013-2014	678	f	ad	07.09.13	12.04.14	217	md	69	286
1953	2014-2015	678	f	ad	19.09.14	08.04.15	201	md	81	282
1954	2015-2016	678	f	ad	19.10.15	11.03.16	144	md	111	255
1955	2010-2011	679	m	juv	06.11.10	24.02.11	110	md	129	239
1956	2011-2012	679	m	ad	21.10.11	15.03.12	146	md	113	259
1957	2012-2013	679	m	ad	08.10.12	01.03.13	144	md	101	245
1958	2011-2012	680	f	ad	23.09.11	29.02.12	159	md	85	244
1959	2011-2012	681	m	juv	11.10.11	16.02.12	128	md	103	231
1960	2012-2013	681	m	ad	02.10.12	19.03.13	168	md	95	263
1961	2013-2014	681	m	ad	04.10.13	20.03.14	167	md	96	263
1962	2014-2015	681	m	ad	28.09.14	28.03.15	181	md	90	271
1963	2015-2016	681	m	ad	02.10.15	21.03.16	171	md	94	265
1964	2016-2017	681	m	ad	13.09.16	22.03.17	190	md	76	266
1965	2010-2011	682	f	ad	03.10.10	08.03.11	156	md	95	251
1966	2011-2012	682	f	ad	27.09.11	16.03.12	171	md	89	260
1967	2012-2013	682	f	ad	15.10.12	02.04.13	169	md	108	277
1968	2011-2012	683	f	ad	20.09.11	03.03.12	165	md	82	247
1969	2012-2013	683	f	ad	19.09.12	13.03.13	175	md	82	257
1970	2013-2014	683	f	ad	20.08.13	21.03.14	213	md	51	264
1971	2011-2012	684	f	ad	08.09.11	26.02.12	171	md	70	241
1972	2010-2011	685	f	ad	02.09.10	13.01.11	133	md	64	197
1973	2010-2011	686	m	ad	10.10.10	22.03.11	163	md	102	265
1974	2011-2012	686	m	ad	03.10.11	22.03.12	171	md	95	266
1975	2012-2013	686	m	ad	12.10.12	05.03.13	144	md	105	249
1976	2013-2014	686	m	ad	08.10.13	14.03.14	157	md	100	257
1977	2014-2015	686	m	ad	26.09.14	17.03.15	172	md	88	260
1978	2016-2017	686	m	ad	15.09.16	12.03.17	178	md	78	256
1979	2010-2011	687	f	ad	22.10.10	17.03.11	146	md	114	260
1980	2011-2012	687	f	ad	14.10.11	16.03.12	154	md	106	260
1981	2012-2013	687	f	ad	17.10.12	07.03.13	141	md	110	251
1982	2011-2012	688	m	ad	02.10.11	22.03.12	172	md	94	266
1983	2012-2013	688	m	ad	01.10.12	27.03.13	177	md	94	271
1984	2013-2014	688	m	ad	19.09.13	10.03.14	172	md	81	253
1985	2010-2011	689	f	ad	16.09.10	05.03.11	170	md	78	248
1986	2011-2012	689	f	ad	26.09.11	30.03.12	186	md	88	274
[truncated: 1,202 more rows]
